# Supplementary material for: CAPN15 is a non-proteasomal, ubiquitin-directed calpain protease that regulates cell adhesion by cleaving E-cadherin
Source: J Biol Chem. 2025 Dec 9;302(1):111034. doi: 10.1016/j.jbc.2025.111034 (PMC12805371; doi:10.1016/j.jbc.2025.111034)
Supplement: Table S2 [file mmc2.xlsx]

## Sheet: Proteins
Table S2. Proteomic analysis of CAPN15-interacting proteins. Shotgun analysis of the anti-FLAG immunoprecipitates from KO, WTtg, CStg and NEtg cells with the biological duplicate (#1 and #2) identified 400 proteins.
			Peptides								Abundances (Grouped)				Abundance Ratio					Abundance Ratio P-Value
Accession	Gene Symbol	Description	KO#1	KO#2	WTtg#1	WTtg#2	CStg#1	CStg#2	NEtg#1	NEtg#2	KO	WTtg	CStg	NEtg	WTtg / KO	CStg / KO	NEtg / KO	WTtg / NEtg	CStg / NEtg	WTtg / KO	CStg / KO	NEtg / KO	WTtg / NEtg	CStg / NEtg	Unique Peptides	AAs	Coverage [%]
P22223-1	CDH3	Cadherin-3 [OS=Homo sapiens]					9	6			18.6	21	346.4	13.9	1.129	18.598	0.748	1.51079	24.9209	0.95562	0.000960722	0.660329	0.430843	0.000661225	11	829	23
Q9Y3F4	STRAP	Serine-threonine kinase receptor-associated protein [OS=Homo sapiens]					1	1			15.4	35	333.6	16	2.27	21.647	1.036	2.1875	20.85	0.94456	0.314115	0.999995	0.950764	0.321305	2	350	8
P12830	CDH1	Cadherin-1 [OS=Homo sapiens]					1	4			30.4	37.9	312.9	18.8	1.247	10.306	0.62	2.01596	16.6436	0.993708	0.174426	0.944522	0.856197	0.106001	4	882	6
Q03135	CAV1	Caveolin-1 [OS=Homo sapiens]						1			39.2	31.6	311.1	18.1	0.804	7.93	0.461	1.74586	17.1878	0.989922	0.151385	0.736995	0.87265	0.060598	1	178	3
Q14126	DSG2	Desmoglein-2 [OS=Homo sapiens]					2	1			24.6	40.2	309.4	25.8	1.634	12.582	1.049	1.55814	11.9922	0.906226	0.0862236	0.999886	0.927833	0.0912168	2	1118	2
P26232	CTNNA2	Catenin alpha-2 [OS=Homo sapiens]			1	10	10	9			4.3	96.1	295.2	4.4	22.427	68.904	1.039	21.8409	67.0909	0.0774555	0.0287125	0.999966	0.0803667	0.0296059	1	953	14
P35221	CTNNA1	Catenin alpha-1 [OS=Homo sapiens]			7	45	35	54			5.9	95.3	293.9	4.9	16.119	49.729	0.823	19.449	59.9796	0.0534555	0.0169428	0.991237	0.0429584	0.0142446	46	906	72
P35222	CTNNB1	Catenin beta-1 [OS=Homo sapiens]			16	32	32	40			5.3	111	279.2	4.4	20.959	52.708	0.833	25.2273	63.4545	0.0299047	0.0117978	0.990754	0.0245108	0.0100206	34	781	71
P46379-1	BAG6	Large proline-rich protein BAG6 [OS=Homo sapiens]			1	2	7	9			20	104.9	245.6	29.6	5.247	12.285	1.479	3.54392	8.2973	0.00350017	0.000703367	0.313196	0.00955683	0.0013671	11	1132	14
P60903	S100A10	Protein S100-A10 [OS=Homo sapiens]					1	1			46.9	64	242.2	47	1.363	5.16	1	1.3617	5.15319	0.589154	0.00717583	1	0.590051	0.00718272	2	97	18
P62987	UBA52	Ubiquitin-60S ribosomal protein L40 [OS=Homo sapiens]	1	2	9	11	12	14	4	4	2	154.6	240.3	3.2	78.205	100	1.607	48.3125	75.0938	1.58976e-08	1.82022e-09	0.00927603	1.30606e-07	1.85543e-08	14	128	56
Q5VY09	IER5	immediate early response gene 5 protein [OS=Homo sapiens]								1	51.9	84.8	237	26.4	1.636	4.57	0.508	3.21212	8.97727	0.408308	0.0192153	0.217169	0.0467004	0.00501719	1	327	2
Q8WXE1	ATRIP	ATR-interacting protein [OS=Homo sapiens]					1				77.8	80.3	236.6	5.3	1.032	3.04	0.068	15.1509	44.6415	0.99994	0.364693	0.0357873	0.0344379	0.0106288	1	791	1
Q9NVW2	RLIM	E3 ubiquitin-protein ligase RLIM [OS=Homo sapiens]						1			24.8	86.2	236.2	52.8	3.469	9.509	2.126	1.63258	4.47348	0.308051	0.0673027	0.637813	0.849514	0.205837	1	624	2
Q13501-1	SQSTM1	sequestosome-1 [OS=Homo sapiens]				1	4	5			33.4	110.7	230.3	25.5	3.311	6.884	0.764	4.34118	9.03137	0.211639	0.0562513	0.942336	0.126411	0.0367984	5	440	21
O95714	HERC2	E3 ubiquitin-protein ligase HERC2 [OS=Homo sapiens]						1			38.2	40.3	228.5	93	1.054	5.975	2.432	0.433333	2.45699	0.999848	0.210413	0.651483	0.687429	0.644296	1	4834	0
O43164	PJA2	E3 ubiquitin-protein ligase Praja-2 [OS=Homo sapiens]					1	2			59	61.5	221.1	58.4	1.044	3.749	0.99	1.05308	3.78596	0.999715	0.161543	0.999996	0.999456	0.158355	2	708	4
P28074-1	PSMB5	proteasome subunit beta type-5 [OS=Homo sapiens]		1	2	5	5	7			45.4	110.6	221	23	2.436	4.869	0.506	4.8087	9.6087	0.392386	0.105066	0.574059	0.107441	0.034533	7	263	32
Q96S55-1	WRNIP1	ATPase WRNIP1 [OS=Homo sapiens]			1	3	4	5			27.4	121.3	220.4	30.9	4.428	8.046	1.127	3.92557	7.13269	0.0113429	0.00322888	0.954068	0.0153313	0.00403911	5	665	9
P28070	PSMB4	Proteasome subunit beta type-4 [OS=Homo sapiens]		1	1	2	2	5			50.2	115.9	220.4	13.5	2.308	4.389	0.268	8.58519	16.3259	0.488486	0.156842	0.209144	0.052797	0.0220551	5	264	29
P25786-1	PSMA1	Proteasome subunit alpha type-1 [OS=Homo sapiens]				4	4	9			48	90.8	216.3	44.9	1.889	4.503	0.935	2.02227	4.81737	0.544115	0.0880169	0.998591	0.47642	0.0773488	10	263	43
P49720	PSMB3	proteasome subunit beta type-3 [OS=Homo sapiens]				1	2	3			46.5	113.7	215.6	24.2	2.447	4.639	0.52	4.69835	8.90909	0.334065	0.0898987	0.542929	0.0873802	0.028999	4	205	27
Q7L5D6	GET4	Golgi to ER traffic protein 4 homolog [OS=Homo sapiens]					3	3			22	125.6	215	37.5	5.715	9.787	1.706	3.34933	5.73333	0.000512185	0.000190122	0.0412843	0.00214026	0.000507772	3	327	11
P60900	PSMA6	Proteasome subunit alpha type-6 [OS=Homo sapiens]		1	1	4	6	9	1		51.8	100.1	214.5	33.6	1.934	4.142	0.649	2.97917	6.38393	0.449687	0.0767744	0.719884	0.16073	0.0328666	9	246	40
O14818-1	PSMA7	Proteasome subunit alpha type-7 [OS=Homo sapiens]				3	5	9			49.5	103.6	212.9	34	2.093	4.3	0.687	3.04706	6.26176	0.506645	0.125506	0.864104	0.244386	0.0641676	9	248	44
Q86VP1	TAX1BP1	tax1-binding protein 1 [OS=Homo sapiens]					1	1			40.6	116.8	212.1	30.6	2.88	5.231	0.754	3.81699	6.93137	0.0368507	0.00759378	0.660423	0.0162888	0.00421011	2	789	2
P49721	PSMB2	proteasome subunit beta type-2 [OS=Homo sapiens]				3	5	8			41.9	115.4	211.6	31.2	2.756	5.053	0.744	3.69872	6.78205	0.18092	0.046877	0.869909	0.0905737	0.0268308	8	201	44
O75534	CSDE1	cold shock domain-containing protein E1 [OS=Homo sapiens]				1	3	2			82.2	72.5	210.6	34.7	0.882	2.561	0.422	2.08934	6.06916	0.988743	0.246141	0.29487	0.39475	0.0397315	4	798	5
P25788-1	PSMA3	Proteasome subunit alpha type-3 [OS=Homo sapiens]				2	4	6			51.6	105.9	210.2	32.3	2.051	4.072	0.626	3.27864	6.50774	0.44552	0.100482	0.717871	0.158611	0.0412551	7	255	27
P63151	PPP2R2A	Serine/threonine-protein phosphatase 2A 55 kDa regulatory subunit B alpha isoform [OS=Homo sapiens]				4	5	6			25.5	139.5	209.7	25.3	5.471	8.226	0.992	5.51383	8.28854	0.0151615	0.00692576	0.99999	0.0148986	0.0068249	6	447	16
P14923	JUP	Junction plakoglobin [OS=Homo sapiens]			6	14	15	23		3	57.3	98.8	208.1	35.8	1.724	3.634	0.625	2.75978	5.81285	0.787991	0.258852	0.847406	0.408509	0.12043	18	745	42
Q6A1A2	PDPK1	Putative 3-phosphoinositide-dependent protein kinase 2 [OS=Homo sapiens]						1			49	82.1	207.7	61.2	1.675	4.239	1.249	1.3415	3.39379	0.854641	0.260218	0.984356	0.965862	0.36169	1	396	4
Q9NNW5	WDR6	WD repeat-containing protein 6 [OS=Homo sapiens]					4	2			52.4	73.6	206.2	67.8	1.404	3.934	1.295	1.08555	3.0413	0.618941	0.0226551	0.77225	0.988604	0.0457378	5	1121	8
P28066-1	PSMA5	Proteasome subunit alpha type-5 [OS=Homo sapiens]				1	2	2			64.5	100.4	205.6	29.4	1.556	3.187	0.456	3.41497	6.9932	0.380231	0.0292851	0.100189	0.0240831	0.00453514	2	241	10
P48556	PSMD8	26S proteasome non-ATPase regulatory subunit 8 [OS=Homo sapiens]		1	2	5	5	7			68.1	97.6	205.3	29.1	1.433	3.015	0.427	3.35395	7.05498	0.777771	0.13073	0.24763	0.100946	0.0217503	8	350	23
O43681	ASNA1	ATPase ASNA1 [OS=Homo sapiens]				1	2	3			16.2	155.2	205.1	23.5	9.562	12.635	1.445	6.60426	8.72766	0.00292151	0.00186956	0.526801	0.00572305	0.00340807	3	348	7
P51665	PSMD7	26S proteasome non-ATPase regulatory subunit 7 [OS=Homo sapiens]				2	6	7			68.5	95.6	203.2	32.7	1.394	2.964	0.478	2.92355	6.21407	0.792022	0.119663	0.30152	0.124543	0.023371	8	324	31
Q9H361	PABPC3	Polyadenylate-binding protein 3 [OS=Homo sapiens]		1		1		2			114.9	37.8	203.1	44.2	0.329	1.767	0.385	0.855204	4.59502	0.739383	0.946882	0.810991	0.998658	0.548983	2	631	5
Q9H3F6-1	KCTD10	BTB/POZ domain-containing adapter for CUL3-mediated RhoA degradation protein 3 [OS=Homo sapiens]						2			42	124.4	201.2	32.5	2.964	4.794	0.774	3.82769	6.19077	0.499201	0.263299	0.981709	0.356976	0.186047	2	313	5
P11441	UBL4A	Ubiquitin-like protein 4A [OS=Homo sapiens]						1			23.7	145.3	200.9	30.1	6.132	8.475	1.272	4.82724	6.67442	0.013592	0.00746717	0.856122	0.0224676	0.0115588	1	157	6
P55072	VCP	Transitional endoplasmic reticulum ATPase [OS=Homo sapiens]		1	7	10	14	15			37.5	127.4	200.8	34.3	3.401	5.363	0.916	3.71429	5.85423	0.264349	0.121754	0.99839	0.227134	0.105668	17	806	28
Q99436	PSMB7	Proteasome subunit beta type-7 [OS=Homo sapiens]			1	2	1	2			59.1	113.2	199.4	28.3	1.914	3.373	0.478	4	7.04594	0.710342	0.305617	0.634988	0.23123	0.0950949	2	277	7
Q13200	PSMD2	26S proteasome non-ATPase regulatory subunit 2 [OS=Homo sapiens]		3	6	21	22	28	1	4	61.5	104.5	199.1	34.9	1.7	3.24	0.568	2.99427	5.70487	0.782229	0.290074	0.752103	0.333047	0.111502	28	908	40
P43686	PSMC4	26S proteasome regulatory subunit 6B [OS=Homo sapiens]				3	9	13		1	70.8	92.5	198.1	38.6	1.306	2.798	0.546	2.39637	5.13212	0.898914	0.175705	0.491517	0.257651	0.0459845	14	418	51
Q16186	ADRM1	Proteasomal ubiquitin receptor ADRM1 [OS=Homo sapiens]				2	1	1			74.8	92.2	197.9	35.1	1.233	2.647	0.47	2.62678	5.63818	0.991224	0.608342	0.754031	0.613662	0.238886	2	407	6
P25787	PSMA2	Proteasome subunit alpha type-2 [OS=Homo sapiens]			1	2	2	6			41.9	133.7	197.4	27	3.193	4.714	0.644	4.95185	7.31111	0.140119	0.0604162	0.714924	0.0546758	0.0265995	6	234	37
Q8IWV8	UBR2	E3 ubiquitin-protein ligase UBR2 [OS=Homo sapiens]						15			54	87.1	195.2	63.7	1.615	3.618	1.18	1.36735	3.06436	0.95168	0.570956	0.997689	0.985171	0.658706	15	1755	10
O43242	PSMD3	26S proteasome non-ATPase regulatory subunit 3 [OS=Homo sapiens]		4	4	8	14	13	1	3	78.8	93.5	194.1	33.6	1.187	2.462	0.426	2.78274	5.77679	0.974919	0.284947	0.317946	0.215265	0.0473856	18	534	38
Q86X55	CARM1	Histone-arginine methyltransferase CARM1 [OS=Homo sapiens]					1				54.2	56.7	193.8	95.3	1.046	3.574	1.757	0.594963	2.03358	0.999944	0.539587	0.914509	0.930969	0.849925	1	608	2
Q99460	PSMD1	26S proteasome non-ATPase regulatory subunit 1 [OS=Homo sapiens]			1	8	15	16			65	100.6	193.4	41	1.547	2.974	0.631	2.45366	4.71707	0.527146	0.0691841	0.4904	0.122168	0.0216921	19	953	24
P62333	PSMC6	26S proteasome regulatory subunit 10B [OS=Homo sapiens]		1	2	7	10	11			70.3	97.9	193.3	38.4	1.392	2.749	0.546	2.54948	5.03385	0.816924	0.16674	0.467179	0.202091	0.0421985	13	389	42
P20618	PSMB1	proteasome subunit beta type-1 [OS=Homo sapiens]				2	3	4			67.2	105.2	193	34.5	1.565	2.871	0.513	3.04928	5.5942	0.796719	0.273451	0.572058	0.242028	0.0770592	5	241	23
Q14145	KEAP1	Kelch-like ECH-associated protein 1 [OS=Homo sapiens]				1	1	1			50.9	121.6	191.9	35.6	2.387	3.767	0.698	3.41573	5.39045	0.49972	0.233686	0.91663	0.275403	0.128665	1	624	1
P35237	SERPINB6	serpin B6 [OS=Homo sapiens]						1			85.4	58.5	190.7	65.4	0.685	2.233	0.766	0.894495	2.9159	0.74216	0.26665	0.881139	0.988805	0.133425	1	376	2
Q05086	UBE3A	Ubiquitin-protein ligase E3A [OS=Homo sapiens]						3			34.2	129.1	190.6	46.1	3.774	5.573	1.349	2.80043	4.13449	0.0862409	0.0384232	0.865113	0.173407	0.0707058	3	875	4
Q15008	PSMD6	26S proteasome non-ATPase regulatory subunit 6 [OS=Homo sapiens]			1	7	13	12			71.4	101.8	190.1	36.7	1.426	2.663	0.515	2.77384	5.17984	0.824827	0.224246	0.46497	0.204436	0.0535591	15	389	36
P62191	PSMC1	26S proteasome regulatory subunit 4 [OS=Homo sapiens]		1	1	8	7	12		1	65.7	105	190	39.3	1.598	2.892	0.599	2.67176	4.83461	0.706399	0.19821	0.653791	0.237938	0.0668787	13	440	40
Q14596-1	NBR1	Next to BRCA1 gene 1 protein [OS=Homo sapiens]						1			55.9	91.3	188.9	63.9	1.634	3.379	1.144	1.42879	2.95618	0.430886	0.0452502	0.963266	0.643599	0.0655934	1	966	2
P17980	PSMC3	26S proteasome regulatory subunit 6A [OS=Homo sapiens]			1	3	3	9			91.6	83.8	188.4	36.3	0.915	2.057	0.396	2.30854	5.19008	0.978834	0.116584	0.0553876	0.0758292	0.00750198	9	439	26
P50402	EMD	Emerin [OS=Homo sapiens]					2	1			113.6	34.4	187.5	64.5	0.303	1.651	0.567	0.533333	2.90698	0.42042	0.883832	0.844838	0.805386	0.496055	2	254	9
O00231	PSMD11	26S proteasome non-ATPase regulatory subunit 11 [OS=Homo sapiens]		3	5	7	10	12	1	4	73.3	104.3	187.4	35	1.424	2.558	0.477	2.98	5.35429	0.888431	0.358683	0.519738	0.266516	0.0892349	13	422	34
P28072	PSMB6	Proteasome subunit beta type-6 [OS=Homo sapiens]		1	1	1	2	4			61.7	124.4	186.6	27.4	2.016	3.025	0.443	4.54015	6.81022	0.780289	0.509247	0.70428	0.30262	0.177782	5	239	17
P25054-1	APC	Adenomatous polyposis coli protein [OS=Homo sapiens]			2	11	6	12			32.6	140.8	183.8	42.8	4.313	5.631	1.31	3.28972	4.29439	0.21466	0.14141	0.966657	0.330638	0.215986	15	2843	7
P49327	FASN	Fatty acid synthase [OS=Homo sapiens]			2	2	19	18	1	1	45	103.8	183.6	67.6	2.305	4.079	1.501	1.5355	2.71598	0.0485998	0.00790402	0.322676	0.289666	0.0266818	23	2511	12
O00487	PSMD14	26S proteasome non-ATPase regulatory subunit 14 [OS=Homo sapiens]		1	1	2	2	2	1	1	76.9	101	182.2	39.9	1.314	2.369	0.519	2.53133	4.56642	0.93695	0.392727	0.576715	0.343822	0.108061	4	310	31
P46736	BRCC3	Lys-63-specific deubiquitinase BRCC36 [OS=Homo sapiens]						1			61.2	94.4	181.2	63.2	1.542	2.959	1.032	1.49367	2.86709	0.935902	0.545334	0.999969	0.947556	0.565114	1	316	6
Q9UNM6	PSMD13	26S proteasome non-ATPase regulatory subunit 13 [OS=Homo sapiens]		2		3	10	13			78.1	102.4	181	38.4	1.311	2.317	0.492	2.66667	4.71354	0.855929	0.208016	0.300718	0.141417	0.0354088	14	376	40
Q9UF33-1	EPHA6	Ephrin type-A receptor 6 [OS=Homo sapiens]					1				77.5	81.5	180.1	60.9	1.051	2.325	0.786	1.33826	2.95731	0.998565	0.191311	0.882816	0.818031	0.0980992	1	1036	1
Q16537	PPP2R5E	Serine/threonine-protein phosphatase 2A 56 kDa regulatory subunit epsilon isoform [OS=Homo sapiens]				1		3			36.9	119.3	178.8	65	3.235	4.848	1.762	1.83538	2.75077	0.463832	0.273669	0.861259	0.836597	0.56416	3	467	8
O75140-1	DEPDC5	Isoform 1 of GATOR complex protein DEPDC5 [OS=Homo sapiens]				1	1	1		1	1.1	149.7	178.2	71	100	100	67.053	2.10845	2.50986	0.0304706	0.0270785	0.0521376	0.887729	0.816592	1	1572	1
Q10570	CPSF1	Cleavage and polyadenylation specificity factor subunit 1 [OS=Homo sapiens]					2				85	41	177.8	96.2	0.482	2.092	1.132	0.426195	1.84823	0.571258	0.563359	0.994803	0.465156	0.679069	2	1443	2
P62195-1	PSMC5	26S proteasome regulatory subunit 8 [OS=Homo sapiens]		1	1	5	8	11	2	2	76.8	103.2	177.7	42.3	1.344	2.314	0.551	2.43972	4.20095	0.924975	0.419273	0.645437	0.378186	0.130612	10	406	38
P68371	TUBB4B	Tubulin beta-4B chain [OS=Homo sapiens]	1	5	5	13	13	18	8	8	61.7	68.8	177	92.5	1.114	2.867	1.499	0.743784	1.91351	0.99226	0.179114	0.757339	0.878846	0.466245	3	445	55
O00399	DCTN6	Dynactin subunit 6 [OS=Homo sapiens]				1	1			1	18.5	136.6	174.7	70.2	7.394	9.456	3.799	1.94587	2.4886	0.23179	0.175998	0.485868	0.860779	0.725433	1	190	4
Q13616	CUL1	Cullin-1 [OS=Homo sapiens]					1	1			41.2	160.3	174.3	24.2	3.887	4.228	0.586	6.62397	7.20248	0.169753	0.145412	0.734157	0.0666821	0.0582362	1	776	1
P35998	PSMC2	26S proteasome regulatory subunit 7 [OS=Homo sapiens]		4	7	11	11	17	1		85.2	99.3	173	42.5	1.166	2.032	0.499	2.33647	4.07059	0.987429	0.530273	0.542623	0.407368	0.136594	17	433	42
P61962	DCAF7	DDB1- and CUL4-associated factor 7 [OS=Homo sapiens]					1	1			25.8	160.7	172.4	41.1	6.221	6.671	1.589	3.90998	4.19465	0.0671822	0.0597984	0.788238	0.154356	0.135336	1	342	3
P55036-1	PSMD4	26S proteasome non-ATPase regulatory subunit 4 [OS=Homo sapiens]				3	3	7			101.1	93.2	172.4	33.3	0.921	1.705	0.33	2.7988	5.17718	0.998733	0.785233	0.332718	0.382073	0.135028	7	377	28
Q7L5Y9-1	MAEA	Macrophage erythroblast attacher [OS=Homo sapiens]					1	3			54.9	136.6	171	37.5	2.487	3.113	0.683	3.64267	4.56	0.0727596	0.0359983	0.508575	0.0232129	0.0131759	3	396	7
Q9UGI0	ZRANB1	Ubiquitin thioesterase Zranb1 [OS=Homo sapiens]						1			69.7	90.9	170.4	69.1	1.304	2.445	0.991	1.31548	2.46599	0.967047	0.513389	0.999999	0.963929	0.506665	1	708	1
Q96S59-1	RANBP9	Ran-binding protein 9 [OS=Homo sapiens]				2		4			81.7	117.4	170.2	30.6	1.436	2.083	0.375	3.8366	5.56209	0.823028	0.407623	0.231235	0.10321	0.0490735	3	729	7
P30153	PPP2R1A	serine/threonine-protein phosphatase 2A 65 kDa regulatory subunit A alpha isoform [OS=Homo sapiens]				7	9	12	1	2	31.2	133.6	169.9	65.3	4.277	5.438	2.092	2.04594	2.60184	0.0584125	0.0355593	0.331819	0.351644	0.189687	13	589	31
Q00325-1	SLC25A3	Phosphate carrier protein, mitochondrial [OS=Homo sapiens]					1	1			34.7	95.4	168.3	101.6	2.752	4.856	2.932	0.938976	1.6565	0.795091	0.539082	0.767084	0.999918	0.963877	1	362	3
O00232-1	PSMD12	26s proteasome non-atpase regulatory subunit 12 [OS=Homo sapiens]			2	4	5	5			92	103.5	167.3	37.3	1.124	1.818	0.405	2.7748	4.48525	0.975894	0.312551	0.116599	0.0820329	0.0235084	7	456	18
Q16659	MAPK6	Mitogen-activated protein kinase 6 [OS=Homo sapiens]						1			33.5	83.3	167.2	116	2.489	4.996	3.465	0.718103	1.44138	0.444182	0.13296	0.250083	0.926437	0.904672	1	721	1
Q16531	DDB1	DNA damage-binding protein 1 [OS=Homo sapiens]		1		3	2	6			54.3	119.3	166.3	60.2	2.196	3.061	1.108	1.98173	2.76246	0.420458	0.209675	0.995438	0.515216	0.260102	6	1140	8
Q7Z6Z7	HUWE1	E3 ubiquitin-protein ligase HUWE1 [OS=Homo sapiens]					1	2			78	112.3	165.9	43.8	1.44	2.127	0.561	2.56393	3.78767	0.352432	0.0553739	0.122297	0.0265591	0.00771264	2	4374	1
P67775	PPP2CA	Serine/threonine-protein phosphatase 2A catalytic subunit alpha isoform [OS=Homo sapiens]			2	2	2	8	1		27.7	134.6	165.9	71.8	4.851	5.981	2.587	1.87465	2.31058	0.0289736	0.018829	0.137782	0.350428	0.189846	8	309	33
Q15843	NEDD8	NEDD8 [OS=Homo sapiens]						1			45.4	150.2	162.4	42	3.308	3.578	0.925	3.57619	3.86667	0.036348	0.0293502	0.990166	0.0294286	0.023974	1	81	17
Q9P0J1	PDP1	[Pyruvate dehydrogenase [acetyl-transferring]]-phosphatase 1, mitochondrial [OS=Homo sapiens]						5	1		45.8	89.4	161.9	103	1.954	3.537	2.25	0.867961	1.57184	0.322274	0.0637484	0.21464	0.971849	0.583876	5	537	11
Q9UKB1-1	FBXW11	F-box/WD repeat-containing protein 11 [OS=Homo sapiens]				5	4	5			7.1	210.5	161.3	21.1	29.741	22.795	2.978	9.9763	7.64455	0.0271238	0.0357384	0.480069	0.0934442	0.131936	1	542	9
Q96A37-1	RNF166	Ring finger protein 166 [OS=Homo sapiens]				1	1	1			69.5	121.2	161	48.2	1.744	2.316	0.694	2.51452	3.34025	0.308573	0.115017	0.58688	0.0881005	0.0379466	1	237	4
P36551	CPOX	Oxygen-dependent coproporphyrinogen-III oxidase, mitochondrial [OS=Homo sapiens]			1	1	1	1			41.4	120.7	160.6	77.3	2.914	3.876	1.866	1.56145	2.07762	0.509772	0.35106	0.816243	0.917986	0.743684	1	454	2
P31689-1	DNAJA1	DnaJ homolog subfamily A member 1 [OS=Homo sapiens]			1	4	3	4			21	140.2	157.1	81.6	6.669	7.472	3.881	1.71814	1.92525	0.00424908	0.00340946	0.0146454	0.234042	0.147043	6	397	24
Q93009	USP7	Ubiquitin carboxyl-terminal hydrolase 7 [OS=Homo sapiens]			1	4	5	6	3	1	16.5	131.5	154.6	97.4	7.948	9.348	5.89	1.3501	1.58727	0.000454952	0.000339737	0.000842475	0.292123	0.100493	9	1102	9
Q99615-1	DNAJC7	DnaJ homolog subfamily C member 7 [OS=Homo sapiens]				1		1		1	25.1	154.1	152.7	68.2	6.15	6.091	2.72	2.25953	2.239	0.683452	0.686507	0.91611	0.950814	0.952345	1	494	2
Q9Y297	BTRC	F-box/WD repeat-containing protein 1A [OS=Homo sapiens]				5	3	4			34.8	182.3	149.2	33.6	5.241	4.29	0.967	5.4256	4.44048	0.123071	0.172692	0.999905	0.116443	0.163041	1	605	8
P07437	TUBB	tubulin beta chain [OS=Homo sapiens]	1	5	5	14	16	20	11	10	73.6	78.1	148.3	100	1.061	2.016	1.36	0.781	1.483	0.996315	0.206893	0.719934	0.820831	0.568836	6	444	65
Q12834	CDC20	cell division cycle protein 20 homolog [OS=Homo sapiens]						1			48	137.8	148.1	66.1	2.867	3.081	1.376	2.08472	2.24054	0.510311	0.465246	0.964792	0.733915	0.682063	1	499	3
Q9H871-1	RMND5A	Protein RMD5 homolog A [OS=Homo sapiens]						1			63.8	123.5	148.1	64.6	1.937	2.322	1.013	1.91176	2.29257	0.774663	0.641929	0.999997	0.78371	0.651311	1	391	3
P48444	ARCN1	Coatomer subunit delta [OS=Homo sapiens]						1			95.6	50	146.9	107.5	0.523	1.537	1.125	0.465116	1.36651	0.618437	0.829791	0.994838	0.507526	0.921604	1	511	2
Q9NQH7-1	XPNPEP3	Probable Xaa-Pro aminopeptidase 3 [OS=Homo sapiens]	1				1		1	1	213	18	146	23	0.085	0.685	0.108	0.782609	6.34783	0.389254	0.991585	0.458917	0.997711	0.584401	1	507	5
Q14191	WRN	Werner syndrome ATP-dependent helicase [OS=Homo sapiens]						1			0.7	154.7	144.9	99.6	100	100	100	1.55321	1.45482	0.00999042	0.0104465	0.0136111	0.946994	0.965727	1	1432	1
O95816	BAG2	BAG family molecular chaperone regulator 2 [OS=Homo sapiens]			5	9	7	9	6	7	7.2	155.2	140.8	96.9	21.659	19.656	13.524	1.60165	1.45304	0.00234409	0.00265032	0.00441057	0.530524	0.677941	10	211	52
P14618	PKM	Pyruvate kinase PKM [OS=Homo sapiens]		1	1	2	5	9	5	2	82.1	74.3	140.7	102.8	0.905	1.713	1.252	0.722763	1.36868	0.984114	0.371623	0.863786	0.700832	0.71954	11	531	29
O75808-1	CAPN15; SOLH	Calpain-15 [OS=Homo sapiens]			67	69	70	72	62	66	0.2	131.7	140.6	127.4	100	100	100	1.03375	1.10361	2.35663e-09	1.84356e-09	2.66802e-09	0.98441	0.752569	76	1086	84
P15531	NME1	Nucleoside diphosphate kinase A [OS=Homo sapiens]				1	1	1	1		10.1	94.6	139	156.3	9.336	13.721	15.425	0.605246	0.889315	0.00564079	0.00309481	0.00261911	0.426983	0.976143	1	152	11
Q14764	MVP	major vault protein [OS=Homo sapiens]		2			1	4		4	123.5	47.3	137.3	91.8	0.383	1.112	0.743	0.515251	1.49564	0.759819	0.999441	0.98834	0.896445	0.972295	6	893	10
Q9H7D7	WDR26	WD repeat-containing protein 26 [OS=Homo sapiens]				3	2	6			105.7	119.3	135.8	39.3	1.129	1.285	0.372	3.03562	3.45547	0.780865	0.33084	0.00509475	0.00329118	0.00216018	6	661	9
A6NMT0	DBX1	homeobox protein DBX1 [OS=Homo sapiens]			1	1	1	1	1	1	15.3	132.7	132.9	119.1	8.674	8.69	7.782	1.11419	1.11587	0.0668306	0.0666554	0.0781853	0.997327	0.997191	1	343	2
Q13617-1	CUL2	Cullin-2 [OS=Homo sapiens]			1		1	3			46.3	115.8	132.6	105.3	2.503	2.865	2.276	1.09972	1.25926	0.0851368	0.0559059	0.116636	0.982502	0.82546	3	745	4
P27708	CAD	CAD protein [OS=Homo sapiens]			1	2	4	3			81.3	92.2	132.3	94.2	1.134	1.626	1.158	0.978769	1.40446	0.993045	0.759942	0.989169	0.999967	0.893624	5	2225	2
Q9NXR7-1	BRE; BABAM2	Isoform 1 of BRISC and BRCA1-A complex member 2 [OS=Homo sapiens]				1		1			61.7	126.1	132	80.2	2.044	2.139	1.3	1.57232	1.64589	0.486859	0.444911	0.935272	0.765389	0.716113	1	415	2
P05141	SLC25A5	ADP/ATP translocase 2 [OS=Homo sapiens]		2	1	1	1	5	1	4	76.9	88.5	131.2	103.3	1.151	1.706	1.344	0.856728	1.27009	0.99531	0.826578	0.960985	0.993786	0.978411	7	298	22
Q8IZA3-1	H1FOO	Histone H1oo [OS=Homo sapiens]		1							86.2	60.1	130.6	123.2	0.698	1.515	1.43	0.487825	1.06006	0.991247	0.986763	0.991438	0.93994	0.999961	1	346	6
P25789	PSMA4	Proteasome subunit alpha type-4 [OS=Homo sapiens]		2	1	2	2	6	1	1	128.8	81.9	130.5	58.8	0.636	1.014	0.457	1.39286	2.21939	0.782171	0.99999	0.449676	0.894297	0.437885	6	261	26
Q96DC9	OTUB2	Ubiquitin thioesterase OTUB2 [OS=Homo sapiens]					1		1		33.1	113.4	129.9	123.6	3.427	3.923	3.734	0.917476	1.05097	0.431131	0.361877	0.386051	0.999316	0.999867	1	234	3
P62829	RPL23	60S ribosomal protein L23 [OS=Homo sapiens]		1		2	2	3	2		127.9	60.3	127.8	83.9	0.471	0.999	0.656	0.718713	1.52324	0.756907	1	0.938278	0.968029	0.938573	3	140	27
P38646	HSPA9	Stress-70 protein, mitochondrial [OS=Homo sapiens]	2	6	9	15	18	21	15	9	54.6	104.4	127	114	1.913	2.325	2.088	0.915789	1.11404	0.395481	0.235972	0.314046	0.994278	0.989672	22	679	40
Q9Y4C2-1	FAM115A; TCAF1	TRPM8 channel-associated factor 1 [OS=Homo sapiens]						1			51.5	167.6	125.9	55	3.257	2.447	1.07	3.04727	2.28909	0.0533744	0.121872	0.995217	0.0641765	0.150278	1	921	1
Q6VN20	RANBP10	Ran-binding protein 10 [OS=Homo sapiens]					1	1			73.3	130	125.6	71.1	1.775	1.714	0.97	1.82841	1.76653	0.682558	0.717721	0.999904	0.651684	0.68684	1	620	4
Q75VX8	FAM59B; GAREML; GAREM2	GRB2-associated and regulator of MAPK protein 2 [OS=Homo sapiens]			1	1	1	1	1		22.9	139.1	125.2	112.9	6.075	5.466	4.929	1.23206	1.10895	0.019706	0.0243068	0.0301372	0.919931	0.98842	1	874	1
P11142-1	HSPA8	Heat shock cognate 71 kDa protein [OS=Homo sapiens]	12	17	42	44	43	47	35	42	16.4	145.7	125.2	112.7	8.868	7.618	6.859	1.29281	1.11091	0.00101605	0.00134637	0.00165408	0.562462	0.93619	40	646	72
Q13618	CUL3	Cullin-3 [OS=Homo sapiens]						2			46.3	140.8	124.7	88.3	3.042	2.694	1.908	1.59456	1.41223	0.260998	0.329772	0.614301	0.792748	0.897024	2	768	2
P34932	HSPA4	Heat shock 70 kDa protein 4 [OS=Homo sapiens]			3	5	5	17	8	6	26	108.6	124.6	140.8	4.184	4.798	5.425	0.771307	0.884943	0.137754	0.107111	0.0861061	0.948759	0.993823	17	840	25
Q71UM5	RPS27L	40S ribosomal protein S27-like [OS=Homo sapiens]						1			73.3	109.5	124.3	92.9	1.493	1.696	1.268	1.17869	1.338	0.725509	0.55724	0.917044	0.969034	0.862655	1	84	15
P10644	PRKAR1A	cAMP-dependent protein kinase type I-alpha regulatory subunit [OS=Homo sapiens]		1		2	2	6			133.7	78.1	123.3	64.9	0.584	0.922	0.485	1.20339	1.89985	0.778663	0.998731	0.613376	0.985794	0.686164	6	381	18
P0DMV8	HSPA1B; HSPA1A	heat shock 70 kDa protein 1A [OS=Homo sapiens]	7	8	32	33	34	35	29	32	18.5	143.2	123	115.3	7.741	6.649	6.233	1.24198	1.06678	0.000771679	0.00104501	0.00119698	0.585942	0.975324	34	641	67
P68363	TUBA1B	Tubulin alpha-1B chain [OS=Homo sapiens]	2	10	12	14	18	18	16	14	89.5	83.8	121.7	105	0.937	1.36	1.173	0.798095	1.15905	0.988518	0.541107	0.873535	0.731305	0.895559	1	451	50
Q9Y2T1	AXIN2	Axin-2 [OS=Homo sapiens]				2					62.5	161.5	119.9	56.1	2.585	1.919	0.897	2.87879	2.13725	0.750922	0.893386	0.999351	0.69282	0.846224	2	843	3
O60884	DNAJA2	DnaJ homolog subfamily A member 2 [OS=Homo sapiens]			1		1	1	1		33.6	132.1	118.6	115.7	3.927	3.524	3.439	1.14175	1.02506	0.28148	0.331406	0.343721	0.996342	0.999977	1	412	2
Q9BQE3	TUBA1C	Tubulin alpha-1C chain [OS=Homo sapiens]	2	10	11	13	17	18	16	13	108.1	75.8	118.3	97.7	0.701	1.094	0.903	0.775844	1.21085	0.180823	0.907062	0.874944	0.369905	0.55769	1	449	50
Q9NVI7	ATAD3A	ATPase family AAA domain-containing protein 3A [OS=Homo sapiens]				5		4			83.9	154.8	117.6	43.7	1.845	1.401	0.52	3.54233	2.69108	0.961486	0.992914	0.954118	0.770827	0.867355	5	634	7
Q5XKE5	KRT79	Keratin, type II cytoskeletal 79 [OS=Homo sapiens]	6	6	6	2	5	7	8	6	167.7	20.6	117.3	94.4	0.123	0.699	0.563	0.21822	1.24258	0.28141	0.981179	0.931226	0.48944	0.995562	1	535	14
P07355	ANXA2	Annexin A2 [OS=Homo sapiens]	1	3	8	9	14	15	14	8	79.6	87.9	115.9	116.6	1.103	1.455	1.464	0.753859	0.993997	0.948828	0.32088	0.31115	0.508059	0.999986	19	339	59
P49841-1	GSK3B	Glycogen synthase kinase-3 beta [OS=Homo sapiens]				1					127	114.1	111.8	47.1	0.899	0.881	0.371	2.42251	2.37367	0.99962	0.999354	0.806436	0.850118	0.858136	1	420	2
Q92598	HSPH1	Heat shock protein 105 kDa [OS=Homo sapiens]			10	17	14	18	17	13	15.2	126.3	111.4	147.1	8.337	7.353	9.711	0.8586	0.757308	0.00706473	0.00884795	0.00545412	0.951732	0.790307	20	858	30
P49411	TUFM	elongation factor Tu, mitochondrial [OS=Homo sapiens]		2	2	4	4	8	4	1	108.2	95.9	110.6	85.3	0.887	1.023	0.788	1.12427	1.2966	0.95168	0.99963	0.751629	0.954655	0.703578	9	452	25
P23528	CFL1	Cofilin-1 [OS=Homo sapiens]				1		1	1		118.4	72.5	110.2	98.9	0.612	0.93	0.835	0.733064	1.11426	0.593745	0.996945	0.95787	0.833483	0.990002	2	166	19
P25311	AZGP1	Zinc-alpha-2-glycoprotein [OS=Homo sapiens]			1						99	134	107.9	59	1.353	1.089	0.596	2.27119	1.82881	0.990215	0.999767	0.955666	0.85724	0.933411	1	298	7
Q06830	PRDX1	peroxiredoxin-1 [OS=Homo sapiens]	3	4	4	8	8	10	5	7	117.8	89	106.9	86.3	0.755	0.907	0.733	1.03129	1.2387	0.247776	0.856998	0.195546	0.99395	0.416393	9	199	54
Q14681	KCTD2	BTB/POZ domain-containing protein KCTD2 [OS=Homo sapiens]								1	135.4	91	106.6	67	0.673	0.788	0.495	1.35821	1.59104	0.949884	0.987846	0.796367	0.975269	0.924126	1	263	8
P62263	RPS14	40S ribosomal protein S14 [OS=Homo sapiens]				1		1		1	165.6	54	105.8	74.7	0.326	0.639	0.451	0.722892	1.41633	0.574811	0.942593	0.772165	0.976286	0.971112	1	151	7
P62249	RPS16	40S ribosomal protein S16 [OS=Homo sapiens]		2		3	1	2		1	151.9	57.9	105.8	84.5	0.381	0.696	0.556	0.685207	1.25207	0.771505	0.981096	0.929418	0.978655	0.995241	3	146	21
P17612	PRKACA	cAMP-dependent protein kinase catalytic subunit alpha [OS=Homo sapiens]						2			274.4	10.1	105.6	9.8	0.037	0.385	0.036	1.03061	10.7755	0.0204377	0.495849	0.0197638	0.999944	0.0609499	2	351	5
Q709C8	VPS13C	Vacuolar protein sorting-associated protein 13C [OS=Homo sapiens]					1	1	1		5.9	131.5	102.1	160.5	22.303	17.325	27.216	0.819315	0.636137	0.0453395	0.0594512	0.0369656	0.992157	0.923666	1	3753	0
P11021	HSPA5	78 kDa glucose-regulated protein [OS=Homo sapiens]	2	8	7	17	15	22	16	14	107.7	87.6	102	102.7	0.814	0.948	0.954	0.85297	0.993184	0.848517	0.996115	0.997347	0.920018	0.999993	21	654	38
O43390-1	HNRNPR	heterogeneous nuclear ribonucleoprotein r [OS=Homo sapiens]							1		52.2	64.9	99.9	183.1	1.242	1.912	3.506	0.354451	0.545603	0.965625	0.582168	0.177609	0.274369	0.625482	1	633	2
P06703	S100A6	protein S100-A6 [OS=Homo sapiens]						1		1	95.9	72.8	99.6	131.8	0.759	1.039	1.374	0.552352	0.75569	0.982548	0.99995	0.973879	0.866474	0.98176	1	90	9
P49207	RPL34	60S ribosomal protein L34 [OS=Homo sapiens]						1			148.3	79.2	99.1	73.4	0.534	0.668	0.495	1.07902	1.35014	0.96318	0.989409	0.949749	0.999924	0.995521	1	117	6
Q13263	TRIM28	Transcription intermediary factor 1-beta [OS=Homo sapiens]					1	1			208.3	18.1	99.1	74.4	0.087	0.476	0.357	0.24328	1.33199	0.00264115	0.147526	0.0572123	0.0198896	0.715375	1	835	1
P28340	POLD1	DNA polymerase delta catalytic subunit [OS=Homo sapiens]						1			47.2	114.4	99.1	139.3	2.423	2.098	2.949	0.821249	0.711414	0.136478	0.212906	0.0770317	0.912491	0.700997	1	1107	1
P13639	EEF2	Elongation factor 2 [OS=Homo sapiens]				1	2	3	2	2	105.3	92	98.7	104	0.873	0.937	0.988	0.884615	0.949038	0.942007	0.992524	0.999947	0.955113	0.995961	6	858	8
Q04695	KRT17	Keratin, type I cytoskeletal 17 [OS=Homo sapiens]	5	6	7	6	10	5	9	17	85.4	91.3	97.7	125.6	1.07	1.145	1.472	0.726911	0.777866	0.999879	0.999031	0.979181	0.98796	0.993982	6	432	34
Q13435	SF3B2	Splicing factor 3b subunit 2 [OS=Homo sapiens]		1		1					173.5	51.6	97.3	77.7	0.297	0.561	0.448	0.664093	1.25225	0.164843	0.614896	0.394574	0.801874	0.954842	1	895	1
P51553-1	IDH3G	isocitrate dehydrogenase [NAD] subunit gamma, mitochondrial [OS=Homo sapiens]					1	1			167.3	74.5	96.8	61.3	0.445	0.579	0.366	1.21533	1.57912	0.103634	0.274565	0.0539622	0.863648	0.385973	1	393	3
P15104	GLUL	Glutamine synthetase [OS=Homo sapiens]						1			82.7	142.1	96.6	78.5	1.717	1.167	0.949	1.81019	1.23057	0.489848	0.967341	0.998596	0.42707	0.928766	1	373	5
P35573-1	AGL	glycogen debranching enzyme [OS=Homo sapiens]						7		3	110.1	67.6	96.1	126.2	0.613	0.873	1.145	0.535658	0.76149	0.948708	0.998708	0.998717	0.903316	0.990113	9	1532	7
P62424	RPL7A	60S ribosomal protein L7a [OS=Homo sapiens]						1		1	149.9	63	96	91.2	0.42	0.64	0.608	0.690789	1.05263	0.892354	0.981901	0.975434	0.989372	0.999971	2	266	6
Q15323	KRT31	Keratin, type I cuticular Ha1 [OS=Homo sapiens]	1	2	1	1	1		1	1	169.3	105.4	95.8	29.5	0.623	0.566	0.174	3.57288	3.24746	0.987058	0.978211	0.667822	0.824879	0.853306	1	416	3
Q03393	PTS	6-pyruvoyl tetrahydrobiopterin synthase [OS=Homo sapiens]		6	1	5	5	8	5	7	161.5	58	95.6	84.8	0.359	0.592	0.525	0.683962	1.12736	0.450855	0.833499	0.74114	0.92434	0.997017	9	145	43
P12268	IMPDH2	inosine-5'-monophosphate dehydrogenase 2 [OS=Homo sapiens]			1			1	1		89.8	126.4	91.4	92.4	1.407	1.018	1.029	1.36797	0.989177	0.708501	0.999923	0.999663	0.754984	0.99998	2	514	4
Q07020	RPL18	60S ribosomal protein L18 [OS=Homo sapiens]				1				1	154.5	94.2	89.8	61.5	0.61	0.581	0.398	1.53171	1.46016	0.994091	0.99227	0.965261	0.996192	0.997318	1	188	5
P56545	CTBP2	c-terminal-binding protein 2 [OS=Homo sapiens]						1			112.2	115.6	87.2	85.1	1.031	0.777	0.759	1.3584	1.02468	0.999981	0.989361	0.986153	0.981404	0.99999	1	445	2
P63104-1	YWHAZ	14-3-3 protein zeta/delta [OS=Homo sapiens]		2		1	1	3	4	2	139.2	78.7	87.1	95	0.565	0.626	0.682	0.828421	0.916842	0.0792315	0.138334	0.229037	0.679336	0.946661	4	245	19
P14866	HNRNPL	Heterogeneous nuclear ribonucleoprotein L [OS=Homo sapiens]						1	1		165.2	54.6	86.9	93.3	0.331	0.526	0.565	0.585209	0.931404	0.231078	0.578505	0.652981	0.691899	0.998584	1	589	2
P05787	KRT8	Keratin, type II cytoskeletal 8 [OS=Homo sapiens]	22	35	11	20	41	44	35	21	207	20.4	86.6	86	0.099	0.418	0.416	0.237209	1.00698	0.122679	0.691166	0.687066	0.363588	1	35	483	82
Q13347	EIF3I	Eukaryotic translation initiation factor 3 subunit I [OS=Homo sapiens]		3		3		6		3	171.7	65.6	85.7	77.1	0.382	0.499	0.449	0.850843	1.11154	0.835709	0.925671	0.893796	0.998839	0.999675	7	325	30
P68104	EEF1A1	Elongation factor 1-alpha 1 [OS=Homo sapiens]	2	6	2	7	7	11	8	9	132.9	75.4	85.7	106.1	0.567	0.645	0.798	0.71065	0.807729	0.689297	0.815651	0.965725	0.897485	0.9704	11	462	32
P05783	KRT18	Keratin, type I cytoskeletal 18 [OS=Homo sapiens]	11	21	2	13	23	23	24	11	217.9	21.7	85.6	74.8	0.1	0.393	0.344	0.290107	1.14439	0.190198	0.743121	0.668464	0.575579	0.998644	24	430	62
Q92817	EVPL	Envoplakin [OS=Homo sapiens]			1		1				0.1	87.6	85.5	226.8	100	100	100	0.386243	0.376984	0.00157465	0.00159591	0.000951767	0.531697	0.514917	1	2033	0
P02545	LMNA	Prelamin-A/C [OS=Homo sapiens]				1		3		2	122.2	65.7	84.9	127.2	0.538	0.695	1.041	0.516509	0.667453	0.810652	0.94907	0.999921	0.783534	0.933024	3	664	5
P63173	RPL38	60s ribosomal protein l38 [OS=Homo sapiens]		1		1		1			150.5	92.9	83.8	72.8	0.618	0.557	0.484	1.2761	1.1511	0.887847	0.823411	0.722639	0.981813	0.996301	1	70	19
P14868	DARS	Aspartate--tRNA ligase, cytoplasmic [OS=Homo sapiens]		1		1	1	2		1	191.2	67.6	83.6	57.7	0.354	0.437	0.302	1.17158	1.44887	0.409519	0.564495	0.31773	0.992372	0.919298	2	501	6
P32119	PRDX2	Peroxiredoxin-2 [OS=Homo sapiens]	1	2	1		3	3	4	1	151.7	50.5	83.1	114.7	0.333	0.548	0.756	0.440279	0.724499	0.0100506	0.077043	0.449354	0.0283763	0.355622	4	198	22
P26640	VARS; VARS2	Valine--tRNA ligase [OS=Homo sapiens]		1				1			216.5	44.6	80.7	58.1	0.206	0.373	0.268	0.767642	1.38898	0.317539	0.628636	0.436878	0.98504	0.972255	1	1264	1
Q07955-1	SRSF1	Serine/arginine-rich splicing factor 1 [OS=Homo sapiens]		1							118.4	72.1	80.7	128.7	0.609	0.682	1.088	0.560218	0.62704	0.945466	0.973054	0.999685	0.918022	0.953578	1	248	4
P08238	HSP90AB1	Heat shock protein HSP 90-beta [OS=Homo sapiens]	4	7	7	15	10	20	12	11	112.5	95.6	80.6	111.3	0.85	0.717	0.99	0.85894	0.724169	0.942008	0.69814	0.999983	0.951204	0.71553	9	724	33
P61313-1	RPL15	60S ribosomal protein L15 [OS=Homo sapiens]		1						1	82.5	177	79.9	60.7	2.146	0.968	0.736	2.91598	1.31631	0.983262	0.999999	0.998845	0.957177	0.99917	1	204	4
P62888	RPL30	60S ribosomal protein L30 [OS=Homo sapiens]		1		2		2		1	137.3	57.1	79	126.6	0.415	0.575	0.922	0.451027	0.624013	0.930747	0.980382	0.999932	0.946372	0.987537	2	115	21
P78371-1	CCT2	T-complex protein 1 subunit beta [OS=Homo sapiens]		2		3	1	6	3	3	149.4	65	79	106.5	0.435	0.529	0.713	0.610329	0.741784	0.817169	0.902763	0.982258	0.949824	0.987705	6	535	16
P52746	ZNF142	Zinc finger protein 142 [OS=Homo sapiens]				1		1			19.6	50.3	78.6	251.5	2.569	4.017	12.846	0.2	0.312525	0.967792	0.909953	0.660152	0.871109	0.943336	1	1687	1
P08727	KRT19	Keratin, type I cytoskeletal 19 [OS=Homo sapiens]	18	24	10	19	36	27	31	22	192	18.2	78.2	111.6	0.095	0.407	0.581	0.163082	0.700717	0.0331842	0.406148	0.728058	0.0765752	0.894325	24	400	91
Q15149-1	PLEC	plectin [OS=Homo sapiens]	1	5		3	4	12	4	6	180.7	42.7	78	98.7	0.236	0.432	0.546	0.432624	0.790274	0.0292291	0.151288	0.31953	0.152415	0.859974	21	4684	6
P21333	FLNA	Filamin-A [OS=Homo sapiens]	9	43	12	56	39	69	40	56	162.7	65.4	77.5	94.4	0.402	0.476	0.58	0.692797	0.820975	0.33568	0.471862	0.673374	0.857479	0.971333	79	2647	41
P17987	TCP1	T-complex protein 1 subunit alpha [OS=Homo sapiens]		4		1	1	7	1	2	156.3	61.8	75.8	106.1	0.396	0.485	0.679	0.582469	0.71442	0.78332	0.876588	0.976156	0.94113	0.984136	9	556	23
P23396-1	RPS3	40S ribosomal protein S3 [OS=Homo sapiens]	2	5	4	6	4	7	5	5	171.7	70.5	75.5	82.3	0.411	0.44	0.479	0.856622	0.917375	0.36909	0.421669	0.496712	0.986988	0.997621	10	243	47
P07197	NEFM	Neurofilament medium polypeptide [OS=Homo sapiens]	1	1			1				236.8	12.4	75.4	75.4	0.052	0.318	0.318	0.164456	1	0.201051	0.775432	0.775716	0.502715	1	1	916	1
P61353	RPL27	60S ribosomal protein L27 [OS=Homo sapiens]		2							166.2	45	75.2	113.6	0.271	0.452	0.684	0.396127	0.661972	0.71414	0.906537	0.987374	0.863737	0.984095	2	136	22
P08729	KRT7	Keratin, type II cytoskeletal 7 [OS=Homo sapiens]	4	13	4	3	10	10	9	4	247.8	15	74.6	62.7	0.06	0.301	0.253	0.239234	1.18979	0.0345576	0.338496	0.257508	0.235152	0.990879	8	469	28
P62269	RPS18	40S ribosomal protein S18 [OS=Homo sapiens]						1			205.5	34.9	74.6	85	0.17	0.363	0.413	0.410588	0.877647	0.0246465	0.139436	0.19733	0.194038	0.980626	1	152	7
Q12959	DLG1	Disks large homolog 1 [OS=Homo sapiens]				1					115.3	146.3	74.5	63.9	1.269	0.646	0.554	2.28951	1.16588	0.994122	0.966732	0.925456	0.830424	0.998376	1	904	1
P50990	CCT8	T-complex protein 1 subunit theta [OS=Homo sapiens]		6	1	6	1	5	2	4	187.6	59.3	74.5	78.7	0.316	0.397	0.419	0.753494	0.946633	0.286165	0.426723	0.468531	0.949735	0.99956	9	548	19
Q9Y4E8	USP15	ubiquitin carboxyl-terminal hydrolase 15 [OS=Homo sapiens]				1	1	3		2	153.9	71.3	74.4	100.5	0.463	0.483	0.653	0.709453	0.740299	0.809717	0.832163	0.956062	0.975874	0.983351	3	981	2
P09874	PARP1	Poly [ADP-ribose] polymerase 1 [OS=Homo sapiens]	2		1		6		18		125.3	45.7	74.2	154.9	0.365	0.592	1.236	0.295029	0.479019	0.918328	0.986344	0.99904	0.869118	0.964483	18	1014	22
P16118	PFKFB1	6-phosphofructo-2-kinase/fructose-2,6-bisphosphatase 1 [OS=Homo sapiens]	1	5		4		4	1	4	209.8	47.8	74.2	68.2	0.228	0.353	0.325	0.70088	1.08798	0.331362	0.566391	0.514492	0.961227	0.999425	1	471	12
P62241	RPS8	40S ribosomal protein S8 [OS=Homo sapiens]		1		1		2			193.3	66.7	72.9	67.2	0.345	0.377	0.348	0.99256	1.08482	0.421715	0.480867	0.42639	0.999999	0.999059	2	208	9
Q15007	WTAP	Pre-mRNA-splicing regulator WTAP [OS=Homo sapiens]	1								252	41.8	72.2	34	0.166	0.286	0.135	1.22941	2.12353	0.380098	0.622768	0.311362	0.996287	0.866937	1	396	2
Q13547	HDAC1	histone deacetylase 1 [OS=Homo sapiens]						1		1	172.6	55.1	70.7	101.7	0.319	0.409	0.589	0.54179	0.695182	0.394666	0.561081	0.839552	0.778946	0.93644	1	482	2
P35232	PHB	Prohibitin [OS=Homo sapiens]		2	1	2	2	3	1	2	226.8	43.6	70.6	59	0.192	0.311	0.26	0.738983	1.19661	0.215024	0.424157	0.330027	0.967409	0.992526	5	272	19
Q96AV8	E2F7	Transcription factor E2F7 [OS=Homo sapiens]				1		1			212.1	38.9	70.4	78.6	0.183	0.332	0.371	0.494911	0.895674	0.258814	0.537437	0.607128	0.79552	0.998731	1	911	1
P49368-1	CCT3	T-complex protein 1 subunit gamma [OS=Homo sapiens]		3	1	3	1	7	2	3	164.8	58	70.3	106.9	0.352	0.427	0.649	0.542563	0.657624	0.396251	0.535244	0.877742	0.736375	0.886811	8	545	18
P62136-1	PPP1CA	serine/threonine-protein phosphatase PP1-alpha catalytic subunit [OS=Homo sapiens]						1			104.3	162.5	69.8	63.4	1.557	0.669	0.608	2.56309	1.10095	0.971793	0.978457	0.960909	0.808746	0.999677	1	330	3
P78386	KRT85	Keratin, type II cuticular Hb5 [OS=Homo sapiens]					1		1		269.9	9.1	69.8	51.1	0.034	0.259	0.189	0.178082	1.36595	0.122214	0.655218	0.520462	0.497019	0.991365	1	507	2
P10809	HSPD1	60 kDa heat shock protein, mitochondrial [OS=Homo sapiens]	2	7	1	7	4	8	5	3	169.5	69.1	69.4	91.9	0.408	0.41	0.542	0.751904	0.755169	0.145003	0.146984	0.343351	0.806219	0.813022	11	573	23
O15372	EIF3H	Eukaryotic translation initiation factor 3 subunit H [OS=Homo sapiens]		2		2		2		2	177.2	71.1	69.2	82.6	0.401	0.39	0.466	0.860775	0.837772	0.841185	0.830282	0.896576	0.998955	0.998291	4	352	13
P62280	RPS11	40S ribosomal protein S11 [OS=Homo sapiens]		1			1		1		217	40.1	68.5	74.3	0.185	0.316	0.343	0.539704	0.921938	0.298388	0.550489	0.59865	0.86886	0.999582	2	158	10
P62487	POLR2G	DNA-directed RNA polymerase II subunit rpb7 [OS=Homo sapiens]		1							206.9	38.7	68.3	86	0.187	0.33	0.416	0.45	0.794186	0.543871	0.784136	0.872475	0.898712	0.996852	1	172	8
Q02878	RPL6	60S ribosomal protein L6 [OS=Homo sapiens]		1		3		3		3	152.9	62.4	68.3	116.4	0.408	0.446	0.761	0.536082	0.58677	0.848212	0.881833	0.993968	0.938303	0.959347	5	288	16
P29692	EEF1D	Elongation factor 1-delta [OS=Homo sapiens]		2		1		3		4	183	65.5	68	83.5	0.358	0.372	0.456	0.784431	0.814371	0.763903	0.781617	0.870673	0.994769	0.996814	5	281	25
P26373-1	RPL13	60S ribosomal protein L13 [OS=Homo sapiens]		2		1		2			207.5	53.8	67.7	71	0.26	0.326	0.342	0.757746	0.953521	0.541952	0.661655	0.686818	0.989831	0.999948	2	211	10
P07900	HSP90AA1	Heat shock protein HSP 90-alpha [OS=Homo sapiens]	2	4	6	8	6	17	9	5	136.4	79.2	67.7	116.7	0.581	0.497	0.856	0.678663	0.58012	0.199937	0.102799	0.886318	0.397697	0.199484	7	732	26
P01614	IGKV2-40; IGKV2D-40	Immunoglobulin kappa variable 2D-40 [OS=Homo sapiens]			1	1	1	1	1	1	156.6	84.9	67.6	90.9	0.542	0.432	0.58	0.933993	0.743674	0.0623942	0.0218582	0.0889911	0.972081	0.3771	1	121	11
Q8N5C8	TAB3	TGF-beta-activated kinase 1 and MAP3K7-binding protein 3 [OS=Homo sapiens]					1	1	1		199.1	44.3	67.6	89	0.222	0.34	0.447	0.497753	0.759551	0.0436043	0.118811	0.246834	0.330777	0.862035	1	712	1
Q02543	RPL18A	60S ribosomal protein L18a [OS=Homo sapiens]						1			167.1	80.4	67.5	85	0.481	0.404	0.509	0.945882	0.794118	0.935129	0.888089	0.94731	0.999966	0.997545	1	176	6
P15311	EZR	Ezrin [OS=Homo sapiens]		1		2	1	5	3	2	149.7	102	67.2	81	0.681	0.449	0.541	1.25926	0.82963	0.501217	0.105012	0.209658	0.798323	0.875273	5	586	8
Q13813	SPTAN1	Spectrin alpha chain, non-erythrocytic 1 [OS=Homo sapiens]		3		1	1	5	3	7	146.8	61.5	67.2	124.4	0.419	0.458	0.847	0.494373	0.540193	0.512376	0.583593	0.990647	0.650178	0.726582	11	2472	6
P39023	RPL3	60S ribosomal protein L3 [OS=Homo sapiens]		1						1	136.1	22.5	67	174.5	0.165	0.492	1.282	0.12894	0.383954	0.752758	0.975907	0.998864	0.682604	0.945144	1	403	2
P50991	CCT4	T-complex protein 1 subunit delta [OS=Homo sapiens]		3		4	1	4	2	3	159.9	63.1	66.7	110.2	0.394	0.417	0.689	0.572595	0.605263	0.460276	0.502829	0.910883	0.772202	0.818755	4	539	8
P60866	RPS20	40S ribosomal protein S20 [OS=Homo sapiens]		1			1	2	1	1	209.2	51.5	66.7	72.7	0.246	0.319	0.347	0.708391	0.917469	0.286796	0.416649	0.469945	0.949466	0.999071	2	119	19
P60709	ACTB	Actin, cytoplasmic 1 [OS=Homo sapiens]	5	5	5	8	9	11	9	10	126.4	68.1	66.7	138.7	0.539	0.528	1.097	0.490988	0.480894	0.0287576	0.0256864	0.884542	0.0177225	0.0160034	5	375	45
P23458	JAK1	Tyrosine-protein kinase JAK1 [OS=Homo sapiens]		4		7	2	8	2	3	197.3	55.7	66.2	80.8	0.283	0.335	0.41	0.689356	0.819307	0.56967	0.662217	0.771295	0.974764	0.995773	10	1154	10
Q00610-1	CLTC	Clathrin heavy chain 1 [OS=Homo sapiens]	4	12	1	5	4	8	6	5	203.2	57.2	66.2	73.4	0.281	0.326	0.361	0.779292	0.901907	0.0358073	0.0534398	0.0724039	0.810764	0.980365	17	1675	13
Q99832	CCT7	T-complex protein 1 subunit eta [OS=Homo sapiens]		1		1		3	1	2	173.9	60.2	65.2	100.6	0.346	0.375	0.579	0.59841	0.648111	0.682782	0.726226	0.928858	0.939816	0.961664	4	543	8
P47756-1	CAPZB	F-actin-capping protein subunit beta [OS=Homo sapiens]						1			153.1	72.3	63.8	110.9	0.472	0.417	0.724	0.651939	0.575293	0.798886	0.724175	0.97664	0.949163	0.901488	1	277	5
Q15393-1	SF3B3	Splicing factor 3B subunit 3 [OS=Homo sapiens]		8		2		3	1	3	199.1	55.2	63.6	82.1	0.277	0.32	0.413	0.672351	0.774665	0.391631	0.471205	0.639141	0.9399	0.982251	8	1217	7
Q86TJ2-1	TADA2B	Transcriptional adapter 2-beta [OS=Homo sapiens]					1	1	1	1	106.6	45.6	63.5	184.3	0.428	0.595	1.729	0.247423	0.344547	0.819533	0.946454	0.93825	0.543039	0.710768	1	420	2
P55884	EIF3B	Eukaryotic translation initiation factor 3 subunit B [OS=Homo sapiens]		4		7		7		7	177.6	58.2	62.8	101.4	0.328	0.354	0.571	0.573964	0.619329	0.875	0.894462	0.979828	0.980358	0.987016	9	814	19
P52597	HNRNPF	Heterogeneous nuclear ribonucleoprotein F [OS=Homo sapiens]	2	2	2	3	2	3	2	2	206.6	47.1	62.6	83.6	0.228	0.303	0.405	0.563397	0.748804	0.177178	0.287473	0.467412	0.750313	0.951614	1	415	10
Q9Y262	EIF3L	eukaryotic translation initiation factor 3 subunit L [OS=Homo sapiens]		8		7		5		6	186.2	69.4	62.6	81.9	0.373	0.336	0.44	0.847375	0.764347	0.817175	0.77339	0.880401	0.998682	0.994447	11	564	21
Q01082-1	SPTBN1	Spectrin beta chain, non-erythrocytic 1 [OS=Homo sapiens]		2		2	2	7	3	8	163.2	54.3	62.2	120.2	0.333	0.381	0.737	0.451747	0.517471	0.264769	0.344065	0.92317	0.473222	0.598931	11	2364	5
P48643	CCT5	T-complex protein 1 subunit epsilon [OS=Homo sapiens]		4		1	1	5	1	4	176.4	57.7	62.2	103.7	0.327	0.353	0.588	0.556413	0.599807	0.706727	0.743777	0.94878	0.9333	0.953542	6	541	15
Q9P1Y5-1	CAMSAP3	Calmodulin-regulated spectrin-associated protein 3 [OS=Homo sapiens]		1							224.7	54.7	62.1	58.5	0.244	0.276	0.26	0.935043	1.06154	0.166127	0.20862	0.187324	0.999151	0.999402	1	1249	1
P04792	HSPB1	Heat shock protein beta-1 [OS=Homo sapiens]						1		1	163.1	35.5	61.9	139.6	0.218	0.379	0.856	0.254298	0.44341	0.0426031	0.161681	0.969109	0.060091	0.245106	1	205	8
P07814	EPRS	Bifunctional glutamate/proline--tRNA ligase [OS=Homo sapiens]								1	201.5	55.6	61.1	81.8	0.276	0.303	0.406	0.679707	0.746944	0.201941	0.240379	0.412452	0.875114	0.938167	1	1512	1
Q6ZVF9	GPRIN3	G protein-regulated inducer of neurite outgrowth 3 [OS=Homo sapiens]		1							141.9	143.1	60.8	54.1	1.008	0.429	0.382	2.6451	1.12384	1	0.983903	0.976823	0.976254	0.999955	1	776	3
Q9Y4I1-1	MYO5A	Unconventional myosin-Va [OS=Homo sapiens]						1			155.5	102.7	60.7	81.1	0.66	0.391	0.521	1.26634	0.748459	0.934601	0.606647	0.805424	0.986131	0.975574	1	1855	1
O15371	EIF3D	Eukaryotic translation initiation factor 3 subunit D [OS=Homo sapiens]		1		2		2		2	163	72.7	60.2	104.1	0.446	0.369	0.639	0.698367	0.57829	0.867886	0.787517	0.971424	0.984805	0.950614	3	548	6
P31153	MAT2A	S-adenosylmethionine synthase isoform type-2 [OS=Homo sapiens]	1	3	1	6	2	6	2	6	171.9	76.6	60.2	91.3	0.446	0.35	0.531	0.838992	0.659365	0.921375	0.85113	0.958794	0.999	0.987295	8	395	22
P52732	KIF11	Kinesin-like protein KIF11 [OS=Homo sapiens]	36	37	29	40	35	43	42	37	197.4	55.4	59.9	87.4	0.28	0.303	0.443	0.633867	0.685355	0.00431331	0.00547498	0.021842	0.133598	0.214157	53	1056	57
Q7Z6K5	C15orf38; ARPIN	Arpin [OS=Homo sapiens]								1	42.5	52.8	59.5	245.2	1.244	1.4	5.773	0.215334	0.242659	0.993045	0.975792	0.298984	0.382886	0.436848	1	226	4
P09382	LGALS1	Galectin-1 [OS=Homo sapiens]	1	4	1	4	1	3	2	4	183.8	56.5	59.2	100.5	0.308	0.322	0.547	0.562189	0.589055	0.425458	0.452197	0.819232	0.837339	0.865682	4	135	28
Q14152	EIF3A	Eukaryotic translation initiation factor 3 subunit A [OS=Homo sapiens]		3		4		7		7	167.9	71.7	59	101.3	0.427	0.352	0.603	0.707799	0.582428	0.876814	0.802545	0.968317	0.989213	0.961984	11	1382	9
P40227-1	CCT6A	T-complex protein 1 subunit zeta [OS=Homo sapiens]		4		4		5	2	4	159.4	67.6	58.8	114.2	0.424	0.369	0.716	0.591944	0.514886	0.662634	0.567689	0.963359	0.881581	0.797412	7	531	13
P04075	ALDOA	fructose-bisphosphate aldolase A [OS=Homo sapiens]							1		117.4	48.7	58.6	175.4	0.414	0.499	1.494	0.277651	0.334094	0.842057	0.910762	0.979701	0.659557	0.746808	1	364	4
Q99623	PHB2	Prohibitin-2 [OS=Homo sapiens]		3		1		3	1	1	220	54	58.4	67.5	0.245	0.266	0.307	0.8	0.865185	0.185657	0.21312	0.275264	0.973982	0.992485	4	299	17
O75821	EIF3G	Eukaryotic translation initiation factor 3 subunit G [OS=Homo sapiens]		2		1		4		1	202.8	54	58.3	85	0.266	0.287	0.419	0.635294	0.685882	0.666487	0.701253	0.861514	0.974524	0.984927	4	320	16
Q9UHL4	DPP7	Dipeptidyl peptidase 2 [OS=Homo sapiens]	2	3				1		1	255.1	15	58	72	0.059	0.227	0.282	0.208333	0.805556	0.00940792	0.0834116	0.130639	0.0704902	0.954021	3	492	7
P60228	EIF3E	Eukaryotic translation initiation factor 3 subunit E [OS=Homo sapiens]		3		2	1	6		4	203.4	61.3	58	77.3	0.301	0.285	0.38	0.793014	0.750323	0.625546	0.597231	0.7483	0.994088	0.989099	6	445	15
P62913	RPL11	60S ribosomal protein L11 [OS=Homo sapiens]	1	2			1	1	1	1	214.4	60.3	57.9	67.3	0.281	0.27	0.314	0.895988	0.860327	0.271455	0.253724	0.3255	0.997255	0.993062	2	178	13
Q562R1	ACTBL2	Beta-actin-like protein 2 [OS=Homo sapiens]	1	1	1	2	2	2	2	3	134	67.4	57.9	140.7	0.502	0.432	1.05	0.479033	0.411514	0.0844828	0.0455771	0.994258	0.0688026	0.0379159	1	376	11
P35579-1	MYH9	Myosin-9 [OS=Homo sapiens]				1	1	5		5	187.6	49.6	57.3	105.4	0.264	0.306	0.562	0.470588	0.543643	0.232236	0.296857	0.751992	0.595975	0.72334	8	1960	5
P18077	RPL35A	60S ribosomal protein L35a [OS=Homo sapiens]						1		1	193.9	62.2	57	86.9	0.321	0.294	0.448	0.715765	0.655926	0.538848	0.487878	0.748771	0.97126	0.945457	1	110	6
Q8NEU8-1	APPL2	DCC-interacting protein 13-beta [OS=Homo sapiens]						1			127.1	44.8	56.9	171.2	0.352	0.448	1.347	0.261682	0.33236	0.632232	0.776383	0.9822	0.465171	0.597645	1	664	2
Q9Y6Y0	IVNS1ABP	influenza virus NS1A-binding protein [OS=Homo sapiens]	8	16	6	17	10	19	10	15	200.8	64.9	56.8	77.5	0.323	0.283	0.386	0.837419	0.732903	0.311234	0.246138	0.421474	0.987201	0.938554	19	642	38
P26641	EEF1G	elongation factor 1-gamma [OS=Homo sapiens]	2	9	1	6		11	1	9	214.9	60.2	56.7	68.1	0.28	0.264	0.317	0.883994	0.832599	0.639508	0.610368	0.700025	0.999277	0.997648	12	437	24
P35030	PRSS3	Trypsin-3 [OS=Homo sapiens]		1	1	1	1	1	1	1	161.8	90.1	56.4	91.8	0.557	0.349	0.567	0.981481	0.614379	0.445411	0.126585	0.467401	0.999939	0.57051	1	304	4
P06748	NPM1	Nucleophosmin [OS=Homo sapiens]		1		1		2	1		204.3	40.4	56.2	99.1	0.198	0.275	0.485	0.407669	0.567104	0.498096	0.648231	0.898121	0.830168	0.945874	2	294	5
P84098	RPL19	60S ribosomal protein L19 [OS=Homo sapiens]		1			1	1	1	1	203.1	45.2	56.1	95.6	0.223	0.276	0.471	0.472803	0.58682	0.643266	0.732213	0.921588	0.92294	0.968958	1	196	5
O43318	MAP3K7	mitogen-activated protein kinase kinase kinase 7 [OS=Homo sapiens]				2	1	3		1	210.6	44.9	55.7	88.8	0.213	0.265	0.422	0.505631	0.627252	0.336956	0.435909	0.712668	0.824987	0.930669	3	606	5
P68133	ACTA1	Actin, alpha skeletal muscle [OS=Homo sapiens]	2	3	2	4	5	7	6	6	137.9	69.3	55.7	137.1	0.502	0.404	0.994	0.50547	0.406273	0.153268	0.0701373	0.999995	0.156615	0.0715075	1	377	25
Q15750-1	TAB1	TGF-beta-activated kinase 1 and MAP3K7-binding protein 1 [OS=Homo sapiens]		4		4	1	5		4	199.1	30.3	55.1	115.5	0.152	0.277	0.58	0.262338	0.477056	0.314374	0.569228	0.931499	0.541099	0.854153	7	504	16
Q9C0H5	ARHGAP39	Rho GTPase-activating protein 39 [OS=Homo sapiens]								1	70	75.7	54.5	199.8	1.082	0.778	2.853	0.378879	0.272773	0.999861	0.995614	0.796493	0.828584	0.687242	1	1083	1
P36578	RPL4	60S ribosomal protein L4 [OS=Homo sapiens]		3		2		1		1	187.5	78.5	54.4	79.6	0.419	0.29	0.424	0.986181	0.683417	0.885116	0.74781	0.889446	0.999999	0.987709	4	427	12
P51114-1	FXR1	Fragile X mental retardation syndrome-related protein 1 [OS=Homo sapiens]	2	1		2	3	1	2	2	214.1	70.3	54.4	61.2	0.328	0.254	0.286	1.14869	0.888889	0.281042	0.175292	0.217679	0.992529	0.995244	2	621	5
P15924-1	DSP	Desmoplakin [OS=Homo sapiens]	1	2		1	3	4	1	11	180.3	41.9	54.4	123.4	0.233	0.302	0.685	0.339546	0.440843	0.272701	0.395695	0.937796	0.465861	0.648315	12	2871	4
Q01804-1	OTUD4	OTU domain-containing protein 4 [OS=Homo sapiens]	1	10	1	8	5	10	6	7	228	47.8	54.3	69.9	0.21	0.238	0.307	0.683834	0.776824	0.0316589	0.0420904	0.0773633	0.689271	0.870884	15	1114	18
P61247	RPS3A	40S ribosomal protein S3a [OS=Homo sapiens]		2		1		3		3	199	42.8	53.9	104.4	0.215	0.271	0.525	0.409962	0.516284	0.628688	0.723735	0.947752	0.880524	0.944118	3	264	9
Q9NXV2	KCTD5	BTB/POZ domain-containing protein KCTD5 [OS=Homo sapiens]		2	1	4		4	2	1	156.5	77.9	53.9	111.7	0.498	0.344	0.714	0.697404	0.482543	0.882559	0.704131	0.983181	0.979723	0.869358	4	234	23
Q09666-1	AHNAK	Neuroblast differentiation-associated protein AHNAK [OS=Homo sapiens]		1					1		226	39.7	53.7	80.5	0.176	0.238	0.356	0.493168	0.667081	0.038335	0.0703473	0.176864	0.39191	0.744529	1	5890	2
Q12905	ILF2	Interleukin enhancer-binding factor 2 [OS=Homo sapiens]						1	1		191.3	43.3	53.6	111.8	0.226	0.28	0.585	0.387299	0.479428	0.189926	0.270191	0.797236	0.457519	0.627407	2	390	6
P05388	RPLP0	60S acidic ribosomal protein P0 [OS=Homo sapiens]		6		3	1	4		4	193.9	62	53.5	90.6	0.32	0.276	0.467	0.684327	0.590508	0.629429	0.550112	0.834445	0.972493	0.932986	7	317	29
P18124	RPL7	60S ribosomal protein L7 [OS=Homo sapiens]		2				1			195.5	60.7	53.4	90.4	0.31	0.273	0.462	0.67146	0.590708	0.573664	0.503925	0.80492	0.962602	0.921707	3	248	12
P61254	RPL26	60S ribosomal protein L26 [OS=Homo sapiens]						1	1		210.5	39	53.3	97.2	0.185	0.253	0.462	0.401235	0.548354	0.32261	0.457295	0.7996	0.717397	0.887409	2	145	10
Q9UBN7-1	HDAC6	histone deacetylase 6 [OS=Homo sapiens]	5	2	2	1	6	3	5		272	26.2	53.3	48.6	0.096	0.196	0.179	0.539095	1.09671	0.00356632	0.0135882	0.0111563	0.250609	0.985301	8	1215	11
Q9BUA3	C11orf84	Uncharacterized protein C11orf84 [OS=Homo sapiens]	2	9	1	10	1	10	3	8	194.2	51.1	53.1	101.6	0.263	0.273	0.523	0.502953	0.522638	0.698788	0.715023	0.943813	0.934144	0.94338	11	381	49
Q9BRS2	RIOK1	Serine/threonine-protein kinase RIO1 [OS=Homo sapiens]	3	4	1	7	3	9	2	4	232.6	58.6	53.1	55.7	0.252	0.228	0.24	1.05206	0.953321	0.356266	0.313453	0.333701	0.999866	0.999884	9	568	17
Q8IWX7	UNC45B	Protein unc-45 homolog B [OS=Homo sapiens]	1	1		1	1				244.8	39.7	52.4	63.2	0.162	0.214	0.258	0.628165	0.829114	0.0161448	0.0287887	0.0443142	0.534588	0.931919	1	931	1
O75688	PPM1B	Protein phosphatase 1B [OS=Homo sapiens]	23	22	21	22	22	23	21	19	238.9	49.2	52.4	59.5	0.206	0.219	0.249	0.826891	0.880672	0.0051406	0.00599989	0.00828853	0.78959	0.919922	23	479	62
P61978	HNRNPK	Heterogeneous nuclear ribonucleoprotein K [OS=Homo sapiens]	1	5	1	6	1	8	4	9	185.5	61.8	52.2	100.5	0.333	0.282	0.542	0.614925	0.519403	0.677803	0.588988	0.911249	0.951594	0.895504	9	463	25
P17931	LGALS3	Galectin-3 [OS=Homo sapiens]		1						2	188.9	60.6	52.2	98.3	0.321	0.276	0.52	0.61648	0.531027	0.655236	0.577048	0.895186	0.951576	0.902862	3	250	13
P35813	PPM1A	Protein phosphatase 1A [OS=Homo sapiens]	3	4	3	3	3	4	3	3	240.1	39.6	52.1	68.2	0.165	0.217	0.284	0.580645	0.76393	0.616523	0.715153	0.808486	0.977806	0.997142	2	382	16
P46781	RPS9	40S ribosomal protein S9 [OS=Homo sapiens]		1				2		1	208.7	61.8	51.9	77.6	0.296	0.248	0.372	0.796392	0.668814	0.231374	0.167947	0.353676	0.968193	0.862244	2	194	8
B5ME19	EIF3CL	eukaryotic translation initiation factor 3 subunit C-like protein [OS=Homo sapiens]		2		8		7	1	6	196.3	59.5	51.6	92.5	0.303	0.263	0.471	0.643243	0.557838	0.777321	0.720656	0.925005	0.982523	0.961921	8	914	10
P30050-1	RPL12	60S ribosomal protein L12 [OS=Homo sapiens]		2		1					214.1	68.9	51.4	65.6	0.322	0.24	0.306	1.0503	0.783537	0.722646	0.583609	0.698859	0.999956	0.994988	2	165	19
Q9H461	FZD8	Frizzled-8 [OS=Homo sapiens]	1							1	242.2	99.2	51	7.6	0.41	0.211	0.031	13.0526	6.71053	0.977965	0.902228	0.5146	0.703087	0.841528	1	694	6
Q9Y2H1	STK38L	serine/threonine-protein kinase 38-like [OS=Homo sapiens]	16	14	11	13	14	17	13	13	199.5	77.9	50.7	71.9	0.391	0.254	0.36	1.08345	0.705146	0.0822622	0.0243358	0.0639846	0.989416	0.614893	17	464	53
P15880	RPS2	40S ribosomal protein S2 [OS=Homo sapiens]	1	1	1	2		2	1	1	230.8	48.7	50.1	70.5	0.211	0.217	0.306	0.69078	0.710638	0.0132204	0.0141164	0.0341273	0.544521	0.596731	2	293	6
Q96DG6	CMBL	Carboxymethylenebutenolidase homolog [OS=Homo sapiens]		1		1		1	1	1	222.9	50.2	50	77	0.225	0.224	0.345	0.651948	0.649351	0.211234	0.209941	0.413412	0.892447	0.89002	1	245	3
P10599-1	TXN	thioredoxin [OS=Homo sapiens]		2		1		1		1	190.5	50.7	49.6	109.1	0.266	0.26	0.573	0.464711	0.454629	0.655085	0.644675	0.952949	0.893025	0.885102	2	105	21
O15397-1	IPO8	Importin-8 [OS=Homo sapiens]		4		4		2		3	255.6	50.7	49.5	44.2	0.198	0.194	0.173	1.14706	1.11991	0.46033	0.450346	0.405025	0.998902	0.999377	7	1037	8
Q15057	ACAP2	Arf-GAP with coiled-coil, ANK repeat and PH domain-containing protein 2 [OS=Homo sapiens]		4		2		7		4	219.9	42.8	49.4	87.9	0.195	0.225	0.4	0.486917	0.562002	0.599599	0.65744	0.877774	0.933124	0.963209	10	778	16
Q15208	STK38	serine/threonine-protein kinase 38 [OS=Homo sapiens]	23	24	14	21	23	25	16	17	255.4	42.1	48.9	53.6	0.165	0.192	0.21	0.785448	0.912313	0.00652745	0.00898979	0.011049	0.772644	0.980888	24	465	68
Q99873	PRMT1	protein arginine N-methyltransferase 1 [OS=Homo sapiens]	12	11	10	13	12	14	9	11	232	68.6	48.8	50.6	0.296	0.21	0.218	1.35573	0.964427	0.0091673	0.00365504	0.00399454	0.444541	0.99685	16	361	46
P30041	PRDX6	Peroxiredoxin-6 [OS=Homo sapiens]		2	1	1	1	2	2	3	203.9	42.8	48.1	105.3	0.21	0.236	0.516	0.406458	0.45679	0.0544777	0.0694149	0.436824	0.24441	0.325307	3	224	12
Q9P2R3	ANKFY1	Rabankyrin-5 [OS=Homo sapiens]		4		3		2		1	249.2	42.6	48.1	60.1	0.171	0.193	0.241	0.708819	0.800333	0.221922	0.259589	0.347315	0.963123	0.989048	5	1169	5
P19013	KRT4	Keratin, type II cytoskeletal 4 [OS=Homo sapiens]	7	2	3	2	3	3	3	3	257.8	56.7	48	37.5	0.22	0.186	0.146	1.512	1.28	0.723553	0.664577	0.577988	0.990114	0.9978	4	534	12
Q9NQ92	COPRS	Coordinator of PRMT5 and differentiation stimulator [OS=Homo sapiens]				1		1	1	1	247.2	44.3	47.9	60.6	0.179	0.194	0.245	0.731023	0.790429	0.0892757	0.102031	0.155617	0.922593	0.963639	1	184	7
P13196	ALAS1	5-aminolevulinate synthase, nonspecific, mitochondrial [OS=Homo sapiens]								1	44.7	42.5	47.6	265.2	0.95	1.066	5.936	0.160256	0.179487	0.999984	0.999969	0.673182	0.656301	0.694465	1	640	4
Q9H4Y5	GSTO2	Glutathione S-transferase omega-2 [OS=Homo sapiens]						1			271.6	39	47.5	41.9	0.144	0.175	0.154	0.930788	1.13365	0.00269458	0.00404213	0.00310108	0.985499	0.927372	1	243	6
P81605	DCD	Dermcidin [OS=Homo sapiens]	1		1	1	2	3	1	3	215	82.4	47.4	55.3	0.383	0.22	0.257	1.49005	0.857143	0.388647	0.143883	0.189024	0.872707	0.99028	3	110	27
P49902	NT5C2	Cytosolic purine 5'-nucleotidase [OS=Homo sapiens]	6	17	4	14	11	14	11	12	235.4	48	47.2	69.4	0.204	0.2	0.295	0.691643	0.680115	0.111037	0.107589	0.218701	0.882555	0.868435	21	561	50
P31943	HNRNPH1	Heterogeneous nuclear ribonucleoprotein H [OS=Homo sapiens]	4	6	3	6	4	8	4	6	217.2	63.7	46.7	72.4	0.293	0.215	0.333	0.879834	0.645028	0.184645	0.101408	0.239163	0.992107	0.797529	7	449	27
P62081	RPS7	40S ribosomal protein S7 [OS=Homo sapiens]								1	225.7	38.2	46.6	89.5	0.169	0.206	0.396	0.426816	0.52067	0.222338	0.28726	0.63674	0.688026	0.818133	1	194	6
P98175-1	RBM10	RNA-binding protein 10 [OS=Homo sapiens]	9	24	6	27	14	29	19	25	222.3	48.9	46.5	82.3	0.22	0.209	0.37	0.594168	0.565006	0.324248	0.304528	0.605125	0.897394	0.8721	34	930	45
P14678-1	SNRPB	Small nuclear ribonucleoprotein-associated proteins B and B' [OS=Homo sapiens]		2		1		2	1		249	47.6	46.4	57	0.191	0.186	0.229	0.835088	0.814035	0.364376	0.354259	0.441527	0.996489	0.994782	2	240	9
Q92841-1	DDX17	Isoform 2 of Probable ATP-dependent RNA helicase DDX17 [OS=Homo sapiens]	1	1		1			1	1	226	53.4	45.5	75	0.236	0.201	0.332	0.712	0.606667	0.125529	0.0930611	0.244127	0.890745	0.739613	1	650	2
P05386	RPLP1	60S acidic ribosomal protein P1 [OS=Homo sapiens]				1		1			211.3	58.2	45.4	85.2	0.275	0.215	0.403	0.683099	0.532864	0.520282	0.400685	0.735963	0.968457	0.882743	1	114	14
P19474	TRIM21	E3 ubiquitin-protein ligase TRIM21 [OS=Homo sapiens]	1	4			3	2	4	1	264.5	29.1	45.2	61.2	0.11	0.171	0.231	0.47549	0.738562	0.00432458	0.0098711	0.0193607	0.159209	0.701051	6	475	13
Q16875	PFKFB3	6-phosphofructo-2-kinase/fructose-2,6-bisphosphatase 3 [OS=Homo sapiens]	12	19	9	16	11	18	9	15	230.1	59.5	45.2	65.3	0.259	0.196	0.284	0.911179	0.69219	0.0764643	0.042642	0.0945233	0.994008	0.773768	15	520	43
P62318	SNRPD3	small nuclear ribonucleoprotein sm d3 [OS=Homo sapiens]						1	1		271.6	27.2	44.7	56.5	0.1	0.165	0.208	0.481416	0.79115	0.672572	0.797986	0.851886	0.980186	0.999298	1	126	8
Q00839	HNRNPU	Heterogeneous nuclear ribonucleoprotein U [OS=Homo sapiens]	2	5		3	1	3	2	1	236	39.5	44.6	79.9	0.167	0.189	0.339	0.494368	0.558198	0.158279	0.188705	0.443823	0.71883	0.809627	6	825	10
P14625	HSP90B1	Endoplasmin [OS=Homo sapiens]				1	1	2	3	1	176.2	42.4	44.2	137.1	0.241	0.251	0.778	0.309263	0.322392	0.294274	0.312167	0.980613	0.418302	0.44273	2	803	5
Q9Y657	SPIN1	Spindlin-1 [OS=Homo sapiens]	2	5	1	6	2	4	3	6	198.3	54.8	44.2	102.7	0.276	0.223	0.518	0.533593	0.43038	0.442369	0.339654	0.829066	0.846353	0.712323	7	262	35
O00303	EIF3F	Eukaryotic translation initiation factor 3 subunit F [OS=Homo sapiens]		3		3	1	5	1	2	195.7	67.4	44.2	92.6	0.344	0.226	0.473	0.727862	0.477322	0.773228	0.581989	0.899514	0.990298	0.902321	6	357	19
P13010	XRCC5	X-ray repair cross-complementing protein 5 [OS=Homo sapiens]				1		2	5		223.7	40.1	43.9	92.3	0.179	0.196	0.413	0.434453	0.475623	0.0339539	0.0407217	0.227808	0.259722	0.328722	6	732	8
Q70IA6-1	MOB2	MOB kinase activator 2 [OS=Homo sapiens]	1	3	3	2	2	3	2	3	226	54.4	43.9	75.8	0.241	0.194	0.335	0.717678	0.579156	0.0391165	0.0243265	0.0896609	0.74749	0.433995	4	237	14
P62314	SNRPD1	Small nuclear ribonucleoprotein Sm D1 [OS=Homo sapiens]	1	2	1	2	1	3	2	1	246.1	43.1	43.7	67.1	0.175	0.178	0.273	0.642325	0.651267	0.00380222	0.00392463	0.0113072	0.281462	0.301193	4	119	45
P35908	KRT2	Keratin, type II cytoskeletal 2 epidermal [OS=Homo sapiens]	33	25	28	15	20	39	30	26	201	37.6	43.5	117.9	0.187	0.216	0.587	0.318914	0.368957	0.110352	0.141385	0.760297	0.282296	0.366436	33	639	82
P13645	KRT10	Keratin, type I cytoskeletal 10 [OS=Homo sapiens]	35	34	34	21	33	35	27	31	215.1	40.9	43.3	100.7	0.19	0.201	0.468	0.406157	0.42999	0.106875	0.11794	0.537083	0.419844	0.464416	32	584	63
P19338	NCL	Nucleolin [OS=Homo sapiens]	1	6		3		7	4	5	200.8	50.2	42.8	106.3	0.25	0.213	0.529	0.472248	0.402634	0.389164	0.319038	0.840353	0.770829	0.666652	11	710	15
O60825-2	PFKFB2	Isoform 2 of 6-phosphofructo-2-kinase/fructose-2,6-bisphosphatase 2 [OS=Homo sapiens]	4	12	3	9	3	11	1	9	223.9	58.5	42.7	75	0.261	0.191	0.335	0.78	0.569333	0.611272	0.470224	0.731376	0.994448	0.943847	9	471	33
O14744	PRMT5	Protein arginine N-methyltransferase 5 [OS=Homo sapiens]	39	38	34	38	38	39	33	39	239.1	54.7	42.4	63.9	0.229	0.177	0.267	0.856025	0.663537	0.00217887	0.00117515	0.00333696	0.745172	0.162942	42	637	76
P62244	RPS15A	40S ribosomal protein S15a [OS=Homo sapiens]		1				1	1	1	223.3	51.3	41.7	83.8	0.23	0.187	0.375	0.612172	0.497613	0.257295	0.18972	0.518535	0.875154	0.728356	1	130	11
P04406-1	GAPDH	glyceraldehyde-3-phosphate dehydrogenase [OS=Homo sapiens]	1		1				3	1	153.8	66.4	41.6	138.2	0.431	0.27	0.898	0.480463	0.301013	0.626043	0.33219	0.998267	0.707138	0.387334	4	335	18
P62906	RPL10A	60S ribosomal protein L10A [OS=Homo sapiens]					1	2		1	160.1	68.9	41.5	129.5	0.43	0.259	0.809	0.532046	0.320463	0.844247	0.60366	0.99642	0.923294	0.706943	2	217	7
Q9UGN5-1	PARP2	Poly [ADP-ribose] polymerase 2 [OS=Homo sapiens]	3								238.7	45.1	41.4	74.8	0.189	0.174	0.313	0.602941	0.553476	0.776706	0.752675	0.903171	0.990013	0.984415	3	583	6
O15212	PFDN6	Prefoldin subunit 6 [OS=Homo sapiens]							1		83.6	29.1	41.4	245.8	0.348	0.495	2.939	0.118389	0.16843	0.495415	0.745999	0.480326	0.112268	0.18081	1	129	8
P35527	KRT9	Keratin, type I cytoskeletal 9 [OS=Homo sapiens]	28	27	32	18	29	32	27	34	198.1	48.3	41.2	112.4	0.244	0.208	0.567	0.429715	0.366548	0.193396	0.148293	0.750899	0.507171	0.391701	40	623	68
Q96LS8	C2orf48	Uncharacterized protein C2orf48 [OS=Homo sapiens]	1								280.7	43	40.9	35.4	0.153	0.146	0.126	1.21469	1.15537	0.0979133	0.0907233	0.0731895	0.984983	0.993655	1	159	21
P62753	RPS6	40S RIBOSOMAL PROTEIN S6 [OS=Homo sapiens]						1			249.7	25.2	40.3	84.8	0.101	0.161	0.339	0.29717	0.475236	0.494558	0.645324	0.882217	0.845162	0.955085	1	249	3
P04264	KRT1	Keratin, type II cytoskeletal 1 [OS=Homo sapiens]	41	39	40	27	35	43	32	43	193.6	44.9	40.2	121.4	0.232	0.207	0.627	0.369852	0.331137	0.277626	0.236845	0.896728	0.52903	0.456638	48	644	66
Q9UQ35	SRRM2	serine/arginine repetitive matrix protein 2 [OS=Homo sapiens]		1		2	1	1	2	2	266.1	37.5	39.8	56.6	0.141	0.149	0.213	0.662544	0.70318	0.0884893	0.0966319	0.168686	0.888619	0.924082	4	2752	2
P25705-1	ATP5A1	ATP synthase subunit alpha, mitochondrial [OS=Homo sapiens]		2		1		4			235.5	43.7	39.8	81	0.185	0.169	0.344	0.539506	0.491358	0.121347	0.104554	0.348614	0.703262	0.620099	4	553	8
Q6KB66	KRT80	Keratin, type II cytoskeletal 80 [OS=Homo sapiens]	1		1		1	2	1	2	241.3	44.9	39.7	74	0.186	0.164	0.307	0.606757	0.536486	0.138749	0.114195	0.313895	0.82734	0.724515	2	452	7
P62316	SNRPD2	Small nuclear ribonucleoprotein Sm D2 [OS=Homo sapiens]	4	5	3	4	4	7	4	3	261.8	44.7	39.4	54.1	0.171	0.151	0.207	0.826248	0.728281	0.0280828	0.0221674	0.0411591	0.949204	0.821997	7	118	49
Q08188	TGM3	Protein-glutamine gamma-glutamyltransferase E [OS=Homo sapiens]	1					1			265.7	47.2	39.1	48.1	0.178	0.147	0.181	0.981289	0.81289	0.346519	0.283088	0.353494	0.999996	0.994991	1	693	1
O00571	DDX3X	ATP-dependent RNA helicase DDX3X [OS=Homo sapiens]	2		1	2		2	1	2	225.4	56.5	39	79.2	0.251	0.173	0.351	0.713384	0.492424	0.288696	0.167556	0.470236	0.951046	0.717498	2	662	3
Q9BQA1	WDR77	Methylosome protein 50 [OS=Homo sapiens]	11	13	11	13	12	14	12	13	242.2	56.5	38.9	62.4	0.233	0.16	0.258	0.905449	0.623397	0.00233374	0.000959537	0.00305603	0.910075	0.112344	14	342	58
P36957	DLST	Dihydrolipoyllysine-residue succinyltransferase component of 2-oxoglutarate dehydrogenase complex, mitochondrial [OS=Homo sapiens]		1							313.3	29.5	38.7	18.4	0.094	0.124	0.059	1.60326	2.10326	0.175679	0.234482	0.108142	0.948479	0.840019	1	453	3
P25398	RPS12	40S ribosomal protein S12 [OS=Homo sapiens]				1		1			236.4	19.3	38.6	105.7	0.082	0.163	0.447	0.182592	0.365184	0.638902	0.80895	0.975965	0.834112	0.955537	1	132	8
Q9Y2W1	THRAP3	Thyroid hormone receptor-associated protein 3 [OS=Homo sapiens]	21	20	12	24	22	23	22	17	253.4	40.4	38.5	67.7	0.159	0.152	0.267	0.59675	0.568685	0.0243546	0.02227	0.0717834	0.548531	0.488339	30	955	32
Q9NRL3	STRN4	Striatin-4 [OS=Homo sapiens]							1		274	28.1	38.4	59.5	0.103	0.14	0.217	0.472269	0.645378	0.0139399	0.0234236	0.0542697	0.337879	0.688495	1	753	1
Q8WWY3	PRPF31	U4/U6 small nuclear ribonucleoprotein Prp31 [OS=Homo sapiens]	2	5	1		2	3	1	2	237.7	49.3	38.1	74.9	0.207	0.16	0.315	0.658211	0.508678	0.0506348	0.0306188	0.12721	0.719187	0.409454	5	499	10
P62805	HIST1H4A; HIST1H4F; HIST1H4D; HIST1H4J; HIST2H4A; HIST2H4B; HIST1H4H; HIST1H4C; HIST4H4; HIST1H4E; HIST1H4I; HIST1H4B; HIST1H4K; HIST1H4L	histone H4 [OS=Homo sapiens]	2				1		3	1	254.8	18.9	38.1	88.1	0.074	0.15	0.346	0.214529	0.432463	0.397546	0.608486	0.882247	0.732415	0.935135	3	103	31
O95425	SVIL	Supervillin [OS=Homo sapiens]		1	1	1		1		1	214.8	75.7	37.7	71.8	0.353	0.175	0.334	1.05432	0.52507	0.00638503	0.00089504	0.00529107	0.979174	0.0351819	1	2214	1
P31025	LCN1	Lipocalin-1 [OS=Homo sapiens]		1							318.9	21.6	37.6	21.9	0.068	0.118	0.069	0.986301	1.71689	0.038111	0.0792021	0.0388304	0.999993	0.812146	1	176	6
P07237	P4HB	Protein disulfide-isomerase [OS=Homo sapiens]	1		1				2		201.1	65.4	37.2	96.3	0.325	0.185	0.479	0.679128	0.386293	0.641451	0.370609	0.848341	0.971091	0.736313	3	508	9
P23588	EIF4B	eukaryotic translation initiation factor 4B [OS=Homo sapiens]	18	26	11	28	12	26	12	26	222	51.8	36.6	89.6	0.233	0.165	0.404	0.578125	0.408482	0.452373	0.311935	0.747639	0.921302	0.753337	32	611	47
P06576	ATP5B	ATP synthase subunit beta, mitochondrial [OS=Homo sapiens]		1					1	1	243.1	35.3	36.5	85.1	0.145	0.15	0.35	0.414806	0.428907	0.0494538	0.052242	0.260016	0.366804	0.391727	2	529	5
P02533	KRT14	Keratin, type I cytoskeletal 14 [OS=Homo sapiens]	19	11	17	7	16	16	17	24	205.7	29.1	36.4	128.7	0.141	0.177	0.626	0.226107	0.282828	0.348862	0.428993	0.964202	0.532877	0.639041	8	472	57
O75533-1	SF3B1	splicing factor 3B subunit 1 [OS=Homo sapiens]		1				1			207.9	58.9	36.3	96.9	0.283	0.175	0.466	0.607843	0.374613	0.479124	0.270274	0.78108	0.919636	0.644441	1	1304	1
Q5D862	FLG2	Filaggrin-2 [OS=Homo sapiens]		1					1		221.3	73.2	35.5	70.1	0.331	0.16	0.317	1.04422	0.506419	0.923041	0.752041	0.91518	0.999994	0.97934	1	2391	2
Q86YZ3	HRNR	Hornerin [OS=Homo sapiens]	8	6	7	2	5	8	15	8	213.3	42.1	35	109.6	0.197	0.164	0.514	0.384124	0.319343	0.241049	0.187685	0.785996	0.580867	0.462171	22	2850	24
P08779	KRT16	Keratin, type I cytoskeletal 16 [OS=Homo sapiens]	18	6	10	5	11	8	8	28	165.8	37	34.5	162.7	0.223	0.208	0.982	0.227412	0.212047	0.743979	0.720538	0.999999	0.75029	0.726918	16	473	62
Q96HS1-1	PGAM5	Serine/threonine-protein phosphatase Pgam5, mitochondrial [OS=Homo sapiens]	2	5	2	4	2	4	1	5	238.2	69.4	34.3	58	0.291	0.144	0.243	1.19655	0.591379	0.111646	0.0269787	0.0749845	0.965011	0.594911	5	289	19
P61163	ACTR1A	Alpha-centractin [OS=Homo sapiens]		1				1		1	219.4	37.6	34.1	108.9	0.171	0.156	0.497	0.345271	0.313131	0.0833697	0.0708816	0.573953	0.297723	0.247572	1	376	6
P84090	ERH	Enhancer of rudimentary homolog [OS=Homo sapiens]	1	2	2	1	1	1	3	1	249.2	52	34.1	64.7	0.209	0.137	0.259	0.803709	0.527048	0.00843734	0.00346035	0.0145067	0.786744	0.153962	3	104	18
P02538	KRT6A	Keratin, type II cytoskeletal 6A [OS=Homo sapiens]	19	10	16	6	11	15	13	27	157.8	62.2	33.6	146.5	0.394	0.213	0.928	0.424573	0.229352	0.961782	0.859742	0.999978	0.969615	0.875238	5	564	57
P07477	PRSS1	Trypsin-1 [OS=Homo sapiens]	1			1	1	1	1	2	215.6	73.8	33.5	77.1	0.342	0.156	0.357	0.957198	0.434501	0.0293181	0.00398335	0.033637	0.997136	0.0667406	2	247	11
Q6N069	NAA16	N-alpha-acetyltransferase 16, NatA auxiliary subunit [OS=Homo sapiens]	1								277.6	17.9	33	71.5	0.065	0.119	0.257	0.25035	0.461538	0.0253466	0.0580623	0.204028	0.195134	0.55435	1	864	1
O14646	CHD1	Chromodomain-helicase-DNA-binding protein 1 [OS=Homo sapiens]		1							206.1	65.9	32.9	95.2	0.32	0.16	0.462	0.692227	0.345588	0.0199251	0.00348298	0.0719891	0.417349	0.0254994	1	1710	1
P13647	KRT5	keratin, type II cytoskeletal 5 [OS=Homo sapiens]	22	18	17	7	11	17	20	25	214.4	33.9	32.5	119.1	0.158	0.151	0.556	0.284635	0.27288	0.197476	0.186599	0.852122	0.424902	0.401953	21	590	50
P04083	ANXA1	annexin A1 [OS=Homo sapiens]	1						3	1	195.6	57.8	31.6	115.1	0.295	0.161	0.589	0.502172	0.274544	0.440344	0.199434	0.8826	0.785898	0.400293	5	346	20
P04259	KRT6B	keratin, type II cytoskeletal 6B [OS=Homo sapiens]	17	10	15	6	11	15	13	26	257.3	26.2	31.3	85.2	0.102	0.122	0.331	0.307512	0.367371	0.646175	0.694473	0.929612	0.916516	0.945554	3	564	55
Q9H3K6-1	BOLA2B; BOLA2; LOC107984053	bola-like protein 2 [OS=Homo sapiens]		1							218.7	80.8	31.2	69.4	0.369	0.143	0.317	1.16427	0.449568	0.148576	0.0182337	0.100545	0.970363	0.252806	1	86	19
Q9BXS1	IDI2	isopentenyl-diphosphate Delta-isomerase 2 [OS=Homo sapiens]				1	1				257.6	41	29.2	72.2	0.159	0.113	0.28	0.567867	0.404432	0.0260588	0.0144077	0.0852065	0.501363	0.211103	1	227	3
Q8TF72	SHROOM3	protein Shroom3 [OS=Homo sapiens]	1	1	1	1		1	1	1	208.2	64.5	28.7	98.7	0.31	0.138	0.474	0.653495	0.29078	0.346451	0.0989436	0.645114	0.893175	0.313006	1	1996	0
Q08554-1	DSC1	Desmocollin-1 [OS=Homo sapiens]		1				1	1	1	266.2	27.8	28.5	77.6	0.104	0.107	0.291	0.358247	0.367268	0.082965	0.0859304	0.359276	0.481475	0.499361	1	894	2
Q9NYF8-1	BCLAF1	Bcl-2-associated transcription factor 1 [OS=Homo sapiens]	20	7	7	8	10	10	19	7	269.9	40.3	28	61.8	0.149	0.104	0.229	0.652104	0.453074	0.221351	0.143982	0.371944	0.944902	0.762227	24	920	29
O60812	HNRNPCL1	Heterogeneous nuclear ribonucleoprotein C-like 1 [OS=Homo sapiens]	1				1		1		225.6	38.6	27.7	108.1	0.171	0.123	0.479	0.357077	0.256244	0.0853181	0.0501296	0.546863	0.322722	0.173867	1	293	3
Q8NCC5-1	SLC37A3	sugar phosphate exchanger 3 [OS=Homo sapiens]			1	1					0.6	259.1	27.4	112.9	100	43.429	100	2.29495	0.242693	0.004241	0.0232214	0.00738938	0.694576	0.346818	1	494	6
Q7RTV0	PHF5A	PHD finger-like domain-containing protein 5A [OS=Homo sapiens]		1				1			232.8	58.4	27.4	81.4	0.251	0.118	0.35	0.717445	0.336609	0.636855	0.347531	0.786217	0.989347	0.76988	1	110	6
P54105	CLNS1A	Methylosome subunit pICln [OS=Homo sapiens]	3	4	1	2		2	1	2	308.7	31.9	27.3	32	0.103	0.089	0.104	0.996875	0.853125	0.284169	0.246674	0.284406	1	0.998672	4	237	32
Q13835	PKP1	Plakophilin-1 [OS=Homo sapiens]								1	221.2	28.6	27	123.2	0.13	0.122	0.557	0.232143	0.219156	0.130027	0.120343	0.831879	0.290431	0.267592	1	747	2
P06733-1	ENO1	alpha-enolase [OS=Homo sapiens]							1		147.5	46.1	27	179.4	0.313	0.183	1.217	0.256968	0.150502	0.66508	0.414944	0.996709	0.566202	0.343289	1	434	2
Q02413	DSG1	Desmoglein-1 [OS=Homo sapiens]		2					1	4	240.3	38.6	26.5	94.5	0.161	0.11	0.393	0.408466	0.280423	0.0472103	0.0252668	0.288023	0.313125	0.138776	5	1049	7
Q3SY84	KRT71	Keratin, type II cytoskeletal 71 [OS=Homo sapiens]	2	2	3	1	2	3	1	2	265.1	29.3	26.3	79.3	0.111	0.099	0.299	0.369483	0.331652	0.137571	0.120751	0.475958	0.604845	0.536571	2	523	6
P12956	XRCC6	X-ray repair cross-complementing protein 6 [OS=Homo sapiens]	2	2				1	2	2	245.8	21.6	25.9	106.7	0.088	0.105	0.434	0.202437	0.242737	0.0150401	0.0198559	0.325808	0.0618879	0.0895856	4	609	10
P13646	KRT13	Keratin, type I cytoskeletal 13 [OS=Homo sapiens]	8	5	4	3	6	5	6	6	341.3	13.7	25.5	19.5	0.04	0.075	0.057	0.702564	1.30769	0.124701	0.21486	0.16985	0.985573	0.993924	5	458	27
P11217	PYGM	Glycogen phosphorylase, muscle form [OS=Homo sapiens]	1	2	1	1	1	1	2	2	206.7	18.4	25.2	149.6	0.089	0.122	0.724	0.122995	0.168449	0.254451	0.337053	0.989273	0.339795	0.447164	2	842	2
P68400	CSNK2A1	Casein kinase II subunit alpha [OS=Homo sapiens]		1				1			271.1	78.1	24.9	25.9	0.288	0.092	0.096	3.01544	0.96139	0.802078	0.40972	0.421357	0.848935	0.999989	1	391	4
Q7L2H7	EIF3M	Eukaryotic translation initiation factor 3 subunit M [OS=Homo sapiens]						1		1	202.3	66.1	23.6	108	0.327	0.117	0.534	0.612037	0.218519	0.869533	0.533947	0.971033	0.985573	0.744133	1	374	3
P05109	S100A8	Protein S100-A8 [OS=Homo sapiens]								1	52.6	54.9	23.2	269.3	1.043	0.44	5.115	0.203862	0.0861493	0.999975	0.869398	0.509096	0.52681	0.248737	1	93	9
P00367	GLUD1	Glutamate dehydrogenase 1, mitochondrial [OS=Homo sapiens]								1	218.7	29.8	22.8	128.7	0.136	0.104	0.589	0.231546	0.177156	0.385065	0.305231	0.959231	0.593052	0.48053	1	558	2
Q5QNW6-1	HIST2H2BF	Histone H2B type 2-F [OS=Homo sapiens]	5	1			1		4		311.2	16.9	22.5	49.3	0.054	0.072	0.158	0.342799	0.456389	0.104485	0.139093	0.315466	0.67193	0.826202	5	126	40
Q8TD47	RPS4Y2	40S ribosomal protein S4, Y isoform 2 [OS=Homo sapiens]	1	1		1		1	1	1	273.4	14.5	22.4	89.6	0.053	0.082	0.328	0.16183	0.25	0.000853532	0.00159687	0.0309847	0.00535843	0.0146002	2	263	7
P61626	LYZ	lysozyme c [OS=Homo sapiens]		1		1			1		191.8	80.8	22.4	105	0.421	0.117	0.548	0.769524	0.213333	0.841444	0.307405	0.934923	0.993682	0.525034	2	148	13
Q06787	FMR1	synaptic functional regulator FMR1 [OS=Homo sapiens]	1			1	1			1	285	24	22.4	68.6	0.084	0.079	0.241	0.349854	0.326531	0.208725	0.195277	0.554734	0.73935	0.70442	1	632	3
Q01469	FABP5	Fatty acid-binding protein, epidermal [OS=Homo sapiens]	1		1		1		1	1	171.2	32.5	22.3	174	0.19	0.13	1.016	0.186782	0.128161	0.615249	0.479937	0.999999	0.609207	0.474667	2	135	13
Q7L9L4	MOB1B	mob kinase activator 1b [OS=Homo sapiens]				1					312.7	43.7	21.7	21.9	0.14	0.069	0.07	1.99543	0.990868	0.486501	0.287946	0.290082	0.942341	1	1	216	6
P38919	EIF4A3	Eukaryotic initiation factor 4A-III [OS=Homo sapiens]	1						1		312.9	9	19.6	58.6	0.029	0.063	0.187	0.153584	0.334471	0.135147	0.24797	0.573447	0.495683	0.8072	1	411	3
P29508	SERPINB3	Serpin B3 [OS=Homo sapiens]								1	200.9	38.9	18.5	141.8	0.194	0.092	0.706	0.27433	0.130465	0.321827	0.135519	0.971204	0.479542	0.202128	1	390	3
Q6UXN9	WDR82	WD repeat-containing protein 82 [OS=Homo sapiens]	1		1					1	83	21.5	18.5	277	0.259	0.223	3.337	0.0776173	0.066787	0.71536	0.654125	0.773643	0.305049	0.271305	1	313	2
P84243	H3F3A; H3F3AP4; H3F3B	histone H3.3 [OS=Homo sapiens]	2						1		304.2	16.8	18	60.9	0.055	0.059	0.2	0.275862	0.295567	0.27484	0.288767	0.656413	0.77794	0.802403	2	136	10
P02768-1	ALB	Serum albumin [OS=Homo sapiens]	5	1		2	1			2	202.1	142.1	16.3	39.6	0.703	0.081	0.196	3.58838	0.411616	0.991492	0.329537	0.617852	0.756735	0.894079	6	609	11
P46782	RPS5	40S ribosomal protein S5 [OS=Homo sapiens]		1		1		1			231.3	51.6	14.4	102.6	0.223	0.062	0.444	0.502924	0.140351	0.81424	0.454811	0.959918	0.974712	0.68072	1	204	4
P46776	RPL27A	60S ribosomal protein L27a [OS=Homo sapiens]	1	1							332.9	5.6	12.6	48.9	0.017	0.038	0.147	0.114519	0.257669	0.0686528	0.129908	0.415438	0.338297	0.647425	1	148	7
P05089	ARG1	Arginase-1 [OS=Homo sapiens]	1		1				1	1	256.9	27.9	9.5	105.7	0.109	0.037	0.411	0.263955	0.089877	0.195297	0.0653954	0.754636	0.508382	0.159718	1	322	3
Q7Z3Y7	KRT28	keratin, type I cytoskeletal 28 [OS=Homo sapiens]	3	4	4	3	3	3	3	3	326.5	7.7	6.7	59.2	0.023	0.02	0.181	0.130068	0.113176	0.275912	0.255767	0.766953	0.669811	0.630407	1	464	10
